# Supplementary material for: Complete separation of benzene-cyclohexene-cyclohexane mixtures via temperature-dependent molecular sieving by a flexible chain-like coordination polymer
Source: Nat Commun. 2024 Mar 12;15:2240. doi: 10.1038/s41467-024-46556-6 (PMC10933443; doi:10.1038/s41467-024-46556-6)
Supplement: Supplementary file 3 — Source Data [file 41467_2024_46556_MOESM3_ESM.xlsx]

## Sheet: Adsorption-C6H6
303K		333K		363K
Relative Pressure (P/Psat)	Uptake Amount (mmol/g)	Relative Pressure (P/Psat)	Uptake Amount (mmol/g)	Relative Pressure (P/Psat)	Uptake Amount (mmol/g)
0.00119	0.27203	0.00439	0.34363	0.02181	0.23955
0.00197	0.53656	0.00528	0.69822	0.02386	0.60274
0.00297	0.79107	0.00577	1.04741	0.02629	0.96168
0.00387	1.03781	0.00612	1.39356	0.0279	1.3177
0.00452	1.27846	0.00644	1.73743	0.02963	1.66833
0.005	1.51735	0.00691	2.07768	0.02751	2.03168
0.00529	1.75293	0.01086	2.40098	0.04091	2.31884
0.00549	1.9888	0.04645	2.53058	0.08307	2.43203
0.00567	2.22425	0.09919	2.57311	0.13174	2.49647
0.00635	2.45482	0.15775	2.58231	0.19593	2.51092
0.02006	2.62116	0.23654	2.59829	0.27504	2.5287
0.05626	2.66933	0.31516	2.60953	0.35455	2.54182
0.09639	2.69357	0.39517	2.6202	0.43329	2.55653
0.15876	2.70504	0.43398	2.62887	0.51252	2.56933
0.23643	2.72208	0.51165	2.638	0.61215	2.58233
0.31485	2.73516	0.55143	2.64845	0.68218	2.60231
0.39322	2.74904	0.62491	2.65866	0.78163	2.62004
0.47225	2.7627	0.69353	2.66957	0.84922	2.63373
0.5491	2.7777	0.76237	2.68489
0.62126	2.79932	0.83143	2.70339
0.70151	2.83954
0.78774	2.8683
0.85143	2.88962

## Sheet: Adsorption-C6H10
303K		333K		363K
Relative Pressure (P/Psat)	Uptake Amount (mmol/g)	Relative Pressure (P/Psat)	Uptake Amount (mmol/g)	Relative Pressure (P/Psat)	Uptake Amount (mmol/g)
0.000595308	0.03826	0.0014	0.03514	0.00237	0.03038
0.00979	0.24454	0.02884	0.0969	0.02992	0.0723
0.01489	0.47781	0.06062	0.13875	0.06148	0.08649
0.01804	0.70219	0.07981	0.25267	0.09078	0.09244
0.02276	0.92009	0.09246	0.43896	0.12882	0.10375
0.0291	1.14299	0.11173	0.60192	0.21448	0.12265
0.03477	1.28607	0.1253	0.74393	0.31479	0.16246
0.04512	1.50929	0.17401	1.02027	0.40122	0.38517
0.05922	1.70688	0.20619	1.12929	0.49517	0.68424
0.07433	1.86978	0.31535	1.42853	0.53301	0.73629
0.09101	1.99196	0.39136	1.58612	0.64025	0.88058
0.12548	2.08549	0.51233	1.75732	0.77157	0.97063
0.21468	2.38134	0.64491	1.85647	0.90101	1.02219
0.2783	2.47138	0.77068	1.96487
0.35943	2.52915	0.90726	2.00451
0.41546	2.54746
0.53227	2.61188
0.65586	2.66143
0.77846	2.73754
0.90726	2.79897

## Sheet: Adsorption-C6H12
303K		333K		363K
Relative Pressure (P/Psat)	Uptake Amount (mmol/g)	Relative Pressure (P/Psat)	Uptake Amount (mmol/g)	Relative Pressure (P/Psat)	Uptake Amount (mmol/g)
0.00166	0.03453	0.00356	0.023	0.0038	0.01969
0.02075	0.08809	0.03688	0.04839	0.03207	0.03967
0.04818	0.12082	0.06237	0.05439	0.07022	0.04945
0.07753	0.1552	0.1104	0.05968	0.09596	0.0532
0.11088	0.22609	0.14935	0.05518	0.13035	0.05339
0.13225	0.29956	0.22522	0.04852	0.22154	0.05172
0.19056	0.54295	0.28388	0.04843	0.31786	0.0526
0.24802	0.77951	0.3537	0.03936	0.41065	0.04195
0.27244	0.83549	0.42112	0.04331	0.52092	0.04617
0.3448	0.97978	0.53211	0.03773	0.65124	0.05114
0.40791	1.07214	0.6558	0.04662	0.78347	0.06
0.5049	1.21813	0.78386	0.0759	0.90807	0.06819
0.63606	1.38268	0.90154	0.13985
0.76806	1.48563
0.88055	1.61942

## Sheet: DSC-303K
C6H6		C6H10		C6H12
Time (min)	Heat Flow (W/g)	Time (min)	Heat Flow (W/g)	Time (min)	Heat Flow (W/g)
0	0	0	0	0	0
0	0	1	0	1	0
0	0	1	0	1	0
0	0	1	0	1	0
0	0	1	0	1.01	0
0.01	0	1.01	0	1.01	0
0.01	0	1.01	0	1.01	0
0.01	0	1.01	0	1.01	0
0.01	0	1.01	0	1.01	0
0.01	0	1.01	0	1.01	0
0.01	0	1.01	0	1.02	0
0.02	0	1.02	0	1.02	0
0.02	0	1.02	0	1.02	0
0.02	0	1.02	0	1.02	0
0.02	0	1.02	0	1.02	0
0.02	0	1.02	0	1.02	0
0.02	0.001	1.03	0	1.03	0
0.03	0.001	1.03	0	1.03	0
0.03	0.001	1.03	0	1.03	0
0.03	0.001	1.03	0	1.03	0
0.03	0.001	1.03	0	1.03	0
0.03	0.001	1.03	0	1.03	0
0.03	0.001	1.04	0	1.03	0
0.03	0.001	1.04	0	1.04	0
0.04	0.001	1.04	0	1.04	0
0.04	0.001	1.04	0	1.04	0
0.04	0.001	1.04	0	1.04	0
0.04	0.001	1.04	0	1.04	0
0.04	0.001	1.05	0	1.04	0
0.04	0.001	1.05	0	1.05	0
0.05	0.001	1.05	0	1.05	0
0.05	0.001	1.05	0	1.05	0
0.05	0.001	1.05	0	1.05	0
0.05	0.001	1.05	0	1.05	0
0.05	0.001	1.05	0	1.06	0
0.06	0.001	1.06	0	1.06	0
0.06	0.001	1.06	0	1.06	0
0.06	0.001	1.06	0	1.06	0
0.06	0.001	1.06	0	1.06	0
0.06	0.001	1.06	0.001	1.06	0
0.06	0.001	1.06	0.001	1.07	0
0.07	0.001	1.07	0.001	1.07	0
0.07	0.002	1.07	0.001	1.07	0
0.07	0.002	1.07	0.001	1.07	0
0.07	0.002	1.07	0.001	1.07	0
0.07	0.002	1.07	0.001	1.07	0
0.07	0.002	1.08	0.001	1.08	0
0.08	0.002	1.08	0.001	1.08	0
0.08	0.002	1.08	0.001	1.08	0
0.08	0.002	1.08	0.001	1.08	0
0.08	0.002	1.08	0.001	1.08	0
0.08	0.002	1.08	0.001	1.08	0
0.08	0.002	1.09	0.001	1.08	0
0.08	0.002	1.09	0.001	1.09	0
0.09	0.002	1.09	0.001	1.09	0
0.09	0.002	1.09	0.001	1.09	0
0.09	0.002	1.09	0.001	1.09	0
0.09	0.002	1.09	0.001	1.09	0
0.09	0.002	1.1	0.001	1.09	0
0.09	0.002	1.1	0.001	1.1	0
0.1	0.002	1.1	0.001	1.1	0
0.1	0.002	1.1	0.001	1.1	0
0.1	0.002	1.1	0.001	1.1	0
0.1	0.002	1.1	0.001	1.1	0
0.1	0.002	1.1	0.001	1.11	0
0.11	0.002	1.11	0.001	1.11	0
0.11	0.002	1.11	0.001	1.11	0
0.11	0.002	1.11	0.001	1.11	0
0.11	0.002	1.11	0.001	1.11	0
0.11	0.002	1.11	0.001	1.11	0
0.11	0.002	1.11	0.001	1.12	0
0.12	0.002	1.12	0.001	1.12	0
0.12	0.002	1.12	0.001	1.12	0
0.12	0.002	1.12	0.001	1.12	0
0.12	0.002	1.12	0.001	1.12	0
0.12	0.002	1.12	0.001	1.12	0
0.12	0.002	1.13	0.001	1.13	0
0.13	0.002	1.13	0.001	1.13	0
0.13	0.002	1.13	0.001	1.13	0
0.13	0.002	1.13	0.001	1.13	0
0.13	0.002	1.13	0.001	1.13	0
0.13	0.002	1.13	0.001	1.13	0
0.13	0.002	1.14	0.001	1.13	0
0.13	0.002	1.14	0.001	1.14	0
0.14	0.002	1.14	0.001	1.14	0
0.14	0.002	1.14	0.001	1.14	0
0.14	0.002	1.14	0.001	1.14	0
0.14	0.002	1.14	0.001	1.14	0
0.14	0.002	1.15	0.001	1.14	0
0.14	0.002	1.15	0.001	1.15	0
0.15	0.002	1.15	0.001	1.15	0
0.15	0.002	1.15	0.001	1.15	0
0.15	0.002	1.15	0.001	1.15	0
0.15	0.002	1.15	0.001	1.15	0
0.15	0.002	1.15	0.001	1.16	0
0.16	0.002	1.16	0.001	1.16	0
0.16	0.002	1.16	0.001	1.16	0
0.16	0.002	1.16	0.001	1.16	0
0.16	0.002	1.16	0.001	1.16	0
0.16	0.002	1.16	0.001	1.16	0
0.16	0.002	1.16	0.001	1.17	0
0.17	0.002	1.17	0.001	1.17	0
0.17	0.002	1.17	0.001	1.17	0
0.17	0.002	1.17	0.001	1.17	0
0.17	0.002	1.17	0.001	1.17	0
0.17	0.002	1.17	0.001	1.17	0
0.17	0.002	1.18	0.001	1.18	0
0.18	0.002	1.18	0.001	1.18	0
0.18	0.002	1.18	0.001	1.18	0
0.18	0.002	1.18	0.001	1.18	0
0.18	0.002	1.18	0.001	1.18	0
0.18	0.002	1.18	0.001	1.18	0
0.18	0.002	1.19	0.001	1.18	0
0.18	0.002	1.19	0.001	1.19	0
0.19	0.002	1.19	0.001	1.19	0
0.19	0.002	1.19	0.001	1.19	0
0.19	0.002	1.19	0.001	1.19	0
0.19	0.002	1.19	0.001	1.19	0
0.19	0.002	1.2	0.001	1.19	0
0.19	0.002	1.2	0.001	1.2	0
0.2	0.002	1.2	0.001	1.2	0
0.2	0.002	1.2	0.001	1.2	0
0.2	0.002	1.2	0.001	1.2	0
0.2	0.002	1.2	0.001	1.2	0
0.2	0.002	1.2	0.001	1.21	0
0.21	0.002	1.21	0.001	1.21	0
0.21	0.002	1.21	0.001	1.21	0
0.21	0.002	1.21	0.001	1.21	-0.001
0.21	0.002	1.21	0.001	1.21	-0.001
0.21	0.002	1.21	0.001	1.21	-0.001
0.21	0.002	1.21	0.001	1.22	-0.001
0.22	0.002	1.22	0.001	1.22	-0.001
0.22	0.002	1.22	0.001	1.22	-0.001
0.22	0.002	1.22	0.001	1.22	-0.001
0.22	0.002	1.22	0.001	1.22	-0.001
0.22	0.002	1.22	0.001	1.22	-0.001
0.22	0.003	1.23	0.001	1.23	-0.001
0.23	0.003	1.23	0.001	1.23	-0.001
0.23	0.003	1.23	0.001	1.23	-0.001
0.23	0.003	1.23	0.001	1.23	-0.001
0.23	0.003	1.23	0.001	1.23	-0.001
0.23	0.003	1.23	0.001	1.23	-0.001
0.23	0.003	1.24	0.001	1.23	-0.001
0.23	0.003	1.24	0.001	1.24	-0.001
0.24	0.003	1.24	0.001	1.24	-0.001
0.24	0.003	1.24	0.001	1.24	-0.001
0.24	0.003	1.24	0.001	1.24	-0.001
0.24	0.003	1.24	0.001	1.24	-0.001
0.24	0.003	1.25	0.001	1.24	-0.001
0.24	0.003	1.25	0.001	1.25	-0.001
0.25	0.003	1.25	0.001	1.25	-0.001
0.25	0.003	1.25	0.001	1.25	-0.001
0.25	0.003	1.25	0.001	1.25	-0.001
0.25	0.003	1.25	0.001	1.25	-0.001
0.25	0.003	1.25	0.001	1.26	-0.001
0.26	0.003	1.26	0.001	1.26	-0.001
0.26	0.003	1.26	0.001	1.26	-0.001
0.26	0.003	1.26	0.001	1.26	-0.001
0.26	0.003	1.26	0.001	1.26	-0.001
0.26	0.003	1.26	0.001	1.26	-0.001
0.26	0.003	1.26	0.001	1.27	-0.001
0.27	0.003	1.27	0.001	1.27	-0.001
0.27	0.003	1.27	0.001	1.27	-0.001
0.27	0.003	1.27	0.001	1.27	-0.001
0.27	0.003	1.27	0.001	1.27	-0.001
0.27	0.003	1.27	0.001	1.27	-0.001
0.27	0.003	1.28	0.001	1.28	-0.001
0.28	0.003	1.28	0.001	1.28	-0.001
0.28	0.003	1.28	0.001	1.28	-0.001
0.28	0.003	1.28	0.001	1.28	-0.001
0.28	0.003	1.28	0.001	1.28	-0.001
0.28	0.003	1.28	0.001	1.28	-0.001
0.28	0.003	1.29	0.001	1.28	-0.001
0.28	0.003	1.29	0.001	1.29	-0.001
0.29	0.003	1.29	0.001	1.29	-0.001
0.29	0.003	1.29	0.001	1.29	-0.001
0.29	0.003	1.29	0.001	1.29	-0.001
0.29	0.003	1.29	0.001	1.29	-0.001
0.29	0.003	1.3	0.001	1.29	-0.001
0.29	0.003	1.3	0.001	1.3	-0.001
0.3	0.003	1.3	0.001	1.3	-0.001
0.3	0.003	1.3	0.001	1.3	-0.001
0.3	0.003	1.3	0.001	1.3	-0.001
0.3	0.003	1.3	0.001	1.3	-0.001
0.3	0.003	1.3	0.001	1.31	-0.001
0.31	0.003	1.31	0.001	1.31	-0.001
0.31	0.003	1.31	0.001	1.31	-0.001
0.31	0.003	1.31	0.001	1.31	-0.001
0.31	0.003	1.31	0.001	1.31	-0.001
0.31	0.003	1.31	0.001	1.31	-0.001
0.31	0.003	1.31	0.001	1.32	-0.001
0.32	0.003	1.32	0.001	1.32	-0.001
0.32	0.003	1.32	0.001	1.32	-0.001
0.32	0.003	1.32	0.001	1.32	-0.001
0.32	0.003	1.32	0.001	1.32	-0.001
0.32	0.003	1.32	0.001	1.32	-0.001
0.32	0.003	1.33	0.001	1.33	-0.001
0.33	0.003	1.33	0.001	1.33	-0.001
0.33	0.003	1.33	0.002	1.33	-0.001
0.33	0.003	1.33	0.002	1.33	-0.001
0.33	0.003	1.33	0.002	1.33	-0.001
0.33	0.003	1.33	0.002	1.33	-0.001
0.33	0.003	1.34	0.002	1.33	-0.001
0.33	0.003	1.34	0.002	1.34	-0.001
0.34	0.003	1.34	0.003	1.34	-0.001
0.34	0.003	1.34	0.003	1.34	-0.001
0.34	0.003	1.34	0.003	1.34	-0.001
0.34	0.003	1.34	0.003	1.34	-0.001
0.34	0.003	1.35	0.003	1.34	-0.001
0.34	0.003	1.35	0.004	1.35	-0.001
0.35	0.003	1.35	0.004	1.35	-0.001
0.35	0.003	1.35	0.004	1.35	-0.001
0.35	0.003	1.35	0.004	1.35	-0.001
0.35	0.003	1.35	0.005	1.35	-0.001
0.35	0.003	1.35	0.005	1.36	-0.001
0.36	0.003	1.36	0.005	1.36	-0.001
0.36	0.003	1.36	0.005	1.36	-0.001
0.36	0.003	1.36	0.006	1.36	-0.001
0.36	0.003	1.36	0.006	1.36	-0.001
0.36	0.003	1.36	0.006	1.36	-0.001
0.36	0.003	1.36	0.007	1.37	-0.001
0.37	0.003	1.37	0.007	1.37	-0.001
0.37	0.003	1.37	0.007	1.37	-0.001
0.37	0.003	1.37	0.008	1.37	-0.001
0.37	0.003	1.37	0.008	1.37	-0.001
0.37	0.003	1.37	0.009	1.37	-0.001
0.37	0.003	1.38	0.009	1.38	-0.001
0.38	0.003	1.38	0.009	1.38	-0.001
0.38	0.003	1.38	0.01	1.38	-0.001
0.38	0.003	1.38	0.01	1.38	-0.001
0.38	0.003	1.38	0.011	1.38	-0.001
0.38	0.003	1.38	0.011	1.38	-0.001
0.38	0.003	1.39	0.011	1.38	-0.001
0.38	0.003	1.39	0.012	1.39	-0.001
0.39	0.004	1.39	0.012	1.39	-0.001
0.39	0.004	1.39	0.013	1.39	-0.001
0.39	0.004	1.39	0.013	1.39	-0.001
0.39	0.004	1.39	0.014	1.39	-0.001
0.39	0.004	1.4	0.014	1.39	-0.001
0.39	0.004	1.4	0.015	1.4	-0.001
0.4	0.004	1.4	0.015	1.4	-0.001
0.4	0.004	1.4	0.016	1.4	-0.001
0.4	0.004	1.4	0.016	1.4	-0.001
0.4	0.004	1.4	0.017	1.4	-0.001
0.4	0.004	1.4	0.017	1.41	-0.001
0.41	0.004	1.41	0.018	1.41	-0.001
0.41	0.004	1.41	0.018	1.41	-0.001
0.41	0.004	1.41	0.019	1.41	-0.001
0.41	0.004	1.41	0.02	1.41	-0.001
0.41	0.004	1.41	0.02	1.41	-0.001
0.41	0.004	1.41	0.021	1.42	-0.001
0.42	0.004	1.42	0.021	1.42	-0.001
0.42	0.004	1.42	0.022	1.42	-0.001
0.42	0.004	1.42	0.022	1.42	-0.001
0.42	0.004	1.42	0.023	1.42	-0.001
0.42	0.004	1.42	0.023	1.42	-0.001
0.42	0.004	1.43	0.024	1.43	-0.001
0.43	0.004	1.43	0.025	1.43	-0.001
0.43	0.004	1.43	0.025	1.43	-0.001
0.43	0.004	1.43	0.026	1.43	-0.001
0.43	0.004	1.43	0.027	1.43	-0.001
0.43	0.004	1.43	0.027	1.43	-0.001
0.43	0.004	1.44	0.028	1.43	-0.001
0.43	0.005	1.44	0.028	1.44	-0.001
0.44	0.005	1.44	0.029	1.44	-0.001
0.44	0.005	1.44	0.03	1.44	-0.001
0.44	0.005	1.44	0.03	1.44	-0.001
0.44	0.005	1.44	0.031	1.44	-0.001
0.44	0.005	1.45	0.031	1.44	-0.001
0.44	0.005	1.45	0.032	1.45	-0.001
0.45	0.005	1.45	0.033	1.45	-0.001
0.45	0.005	1.45	0.033	1.45	-0.001
0.45	0.005	1.45	0.034	1.45	-0.001
0.45	0.005	1.45	0.035	1.45	-0.001
0.45	0.005	1.45	0.035	1.46	-0.001
0.46	0.005	1.46	0.036	1.46	-0.001
0.46	0.005	1.46	0.036	1.46	-0.001
0.46	0.005	1.46	0.037	1.46	-0.001
0.46	0.005	1.46	0.038	1.46	-0.001
0.46	0.005	1.46	0.038	1.46	-0.001
0.46	0.005	1.46	0.039	1.47	-0.001
0.47	0.005	1.47	0.04	1.47	-0.001
0.47	0.005	1.47	0.04	1.47	-0.001
0.47	0.005	1.47	0.041	1.47	-0.001
0.47	0.005	1.47	0.042	1.47	-0.001
0.47	0.005	1.47	0.042	1.47	-0.001
0.47	0.005	1.48	0.043	1.48	-0.001
0.48	0.005	1.48	0.044	1.48	-0.001
0.48	0.005	1.48	0.044	1.48	-0.001
0.48	0.005	1.48	0.045	1.48	-0.001
0.48	0.005	1.48	0.046	1.48	-0.001
0.48	0.005	1.48	0.046	1.48	-0.001
0.48	0.005	1.49	0.047	1.48	-0.001
0.48	0.005	1.49	0.047	1.49	-0.001
0.49	0.005	1.49	0.048	1.49	-0.001
0.49	0.005	1.49	0.049	1.49	-0.001
0.49	0.005	1.49	0.049	1.49	-0.001
0.49	0.005	1.49	0.05	1.49	-0.001
0.49	0.005	1.5	0.051	1.49	-0.001
0.49	0.005	1.5	0.051	1.5	-0.001
0.5	0.005	1.5	0.052	1.5	-0.001
0.5	0.005	1.5	0.053	1.5	-0.001
0.5	0.005	1.5	0.053	1.5	0
0.5	0.005	1.5	0.054	1.5	0
0.5	0.005	1.5	0.055	1.51	0
0.51	0.005	1.51	0.055	1.51	0
0.51	0.005	1.51	0.056	1.51	0
0.51	0.005	1.51	0.057	1.51	0
0.51	0.005	1.51	0.057	1.51	0
0.51	0.005	1.51	0.058	1.51	0
0.51	0.005	1.51	0.059	1.52	0
0.52	0.005	1.52	0.059	1.52	0
0.52	0.005	1.52	0.06	1.52	0
0.52	0.005	1.52	0.061	1.52	0
0.52	0.005	1.52	0.061	1.52	0
0.52	0.006	1.52	0.062	1.52	0
0.52	0.006	1.53	0.062	1.53	0
0.53	0.006	1.53	0.063	1.53	0
0.53	0.006	1.53	0.064	1.53	0
0.53	0.006	1.53	0.064	1.53	0
0.53	0.006	1.53	0.065	1.53	0
0.53	0.006	1.53	0.066	1.53	0
0.53	0.006	1.54	0.066	1.53	0
0.53	0.006	1.54	0.067	1.54	0.001
0.54	0.006	1.54	0.068	1.54	0.001
0.54	0.006	1.54	0.068	1.54	0.001
0.54	0.006	1.54	0.069	1.54	0.001
0.54	0.006	1.54	0.07	1.54	0.001
0.54	0.006	1.55	0.07	1.54	0.001
0.54	0.006	1.55	0.071	1.55	0.001
0.55	0.006	1.55	0.072	1.55	0.002
0.55	0.006	1.55	0.072	1.55	0.002
0.55	0.006	1.55	0.073	1.55	0.002
0.55	0.006	1.55	0.074	1.55	0.002
0.55	0.006	1.55	0.074	1.56	0.003
0.56	0.006	1.56	0.075	1.56	0.003
0.56	0.006	1.56	0.075	1.56	0.003
0.56	0.006	1.56	0.076	1.56	0.003
0.56	0.006	1.56	0.077	1.56	0.004
0.56	0.006	1.56	0.077	1.56	0.004
0.56	0.006	1.56	0.078	1.57	0.004
0.57	0.006	1.57	0.079	1.57	0.004
0.57	0.006	1.57	0.079	1.57	0.005
0.57	0.006	1.57	0.08	1.57	0.005
0.57	0.006	1.57	0.08	1.57	0.005
0.57	0.006	1.57	0.081	1.57	0.006
0.57	0.006	1.58	0.082	1.58	0.006
0.58	0.006	1.58	0.082	1.58	0.006
0.58	0.006	1.58	0.083	1.58	0.007
0.58	0.006	1.58	0.084	1.58	0.007
0.58	0.006	1.58	0.084	1.58	0.008
0.58	0.006	1.58	0.085	1.58	0.008
0.58	0.006	1.59	0.086	1.58	0.008
0.58	0.006	1.59	0.086	1.59	0.009
0.59	0.006	1.59	0.087	1.59	0.009
0.59	0.006	1.59	0.087	1.59	0.01
0.59	0.006	1.59	0.088	1.59	0.01
0.59	0.006	1.59	0.089	1.59	0.011
0.59	0.006	1.6	0.089	1.59	0.011
0.59	0.006	1.6	0.09	1.6	0.012
0.6	0.006	1.6	0.091	1.6	0.012
0.6	0.006	1.6	0.091	1.6	0.013
0.6	0.006	1.6	0.092	1.6	0.013
0.6	0.006	1.6	0.093	1.6	0.014
0.6	0.006	1.6	0.093	1.61	0.014
0.61	0.006	1.61	0.094	1.61	0.015
0.61	0.006	1.61	0.095	1.61	0.015
0.61	0.006	1.61	0.095	1.61	0.016
0.61	0.006	1.61	0.096	1.61	0.016
0.61	0.006	1.61	0.096	1.61	0.017
0.61	0.006	1.61	0.097	1.62	0.018
0.62	0.006	1.62	0.098	1.62	0.018
0.62	0.006	1.62	0.098	1.62	0.019
0.62	0.006	1.62	0.099	1.62	0.019
0.62	0.006	1.62	0.1	1.62	0.02
0.62	0.006	1.62	0.101	1.62	0.02
0.62	0.006	1.63	0.101	1.63	0.021
0.63	0.006	1.63	0.102	1.63	0.021
0.63	0.006	1.63	0.102	1.63	0.022
0.63	0.006	1.63	0.103	1.63	0.022
0.63	0.006	1.63	0.104	1.63	0.023
0.63	0.006	1.63	0.105	1.63	0.024
0.63	0.006	1.64	0.105	1.63	0.024
0.63	0.006	1.64	0.106	1.64	0.025
0.64	0.006	1.64	0.107	1.64	0.025
0.64	0.006	1.64	0.108	1.64	0.026
0.64	0.006	1.64	0.108	1.64	0.026
0.64	0.006	1.64	0.109	1.64	0.027
0.64	0.006	1.65	0.11	1.64	0.027
0.64	0.006	1.65	0.111	1.65	0.028
0.65	0.006	1.65	0.111	1.65	0.028
0.65	0.006	1.65	0.112	1.65	0.029
0.65	0.006	1.65	0.113	1.65	0.029
0.65	0.006	1.65	0.114	1.65	0.03
0.65	0.006	1.65	0.114	1.66	0.03
0.66	0.006	1.66	0.115	1.66	0.031
0.66	0.006	1.66	0.116	1.66	0.031
0.66	0.006	1.66	0.117	1.66	0.032
0.66	0.006	1.66	0.117	1.66	0.032
0.66	0.006	1.66	0.118	1.66	0.033
0.66	0.006	1.66	0.119	1.67	0.033
0.67	0.006	1.67	0.119	1.67	0.034
0.67	0.006	1.67	0.12	1.67	0.034
0.67	0.006	1.67	0.121	1.67	0.034
0.67	0.006	1.67	0.122	1.67	0.035
0.67	0.006	1.67	0.123	1.67	0.035
0.67	0.006	1.68	0.123	1.68	0.036
0.68	0.006	1.68	0.124	1.68	0.036
0.68	0.006	1.68	0.125	1.68	0.037
0.68	0.006	1.68	0.126	1.68	0.037
0.68	0.006	1.68	0.126	1.68	0.038
0.68	0.006	1.68	0.127	1.68	0.038
0.68	0.006	1.69	0.128	1.68	0.039
0.68	0.006	1.69	0.128	1.69	0.039
0.69	0.006	1.69	0.129	1.69	0.04
0.69	0.006	1.69	0.13	1.69	0.041
0.69	0.006	1.69	0.131	1.69	0.041
0.69	0.006	1.69	0.131	1.69	0.042
0.69	0.006	1.7	0.132	1.69	0.042
0.69	0.006	1.7	0.133	1.7	0.043
0.7	0.006	1.7	0.134	1.7	0.043
0.7	0.006	1.7	0.134	1.7	0.044
0.7	0.006	1.7	0.135	1.7	0.044
0.7	0.006	1.7	0.136	1.7	0.045
0.7	0.006	1.7	0.137	1.71	0.045
0.71	0.006	1.71	0.137	1.71	0.046
0.71	0.006	1.71	0.138	1.71	0.047
0.71	0.006	1.71	0.139	1.71	0.047
0.71	0.006	1.71	0.14	1.71	0.048
0.71	0.006	1.71	0.14	1.71	0.048
0.71	0.006	1.71	0.141	1.72	0.049
0.72	0.006	1.72	0.142	1.72	0.049
0.72	0.007	1.72	0.143	1.72	0.05
0.72	0.007	1.72	0.143	1.72	0.05
0.72	0.007	1.72	0.144	1.72	0.051
0.72	0.007	1.72	0.145	1.72	0.051
0.72	0.007	1.73	0.145	1.73	0.052
0.73	0.007	1.73	0.146	1.73	0.053
0.73	0.007	1.73	0.147	1.73	0.053
0.73	0.007	1.73	0.147	1.73	0.054
0.73	0.007	1.73	0.148	1.73	0.054
0.73	0.007	1.73	0.149	1.73	0.055
0.73	0.007	1.74	0.149	1.73	0.055
0.73	0.007	1.74	0.15	1.74	0.056
0.74	0.007	1.74	0.151	1.74	0.057
0.74	0.007	1.74	0.152	1.74	0.057
0.74	0.007	1.74	0.152	1.74	0.058
0.74	0.007	1.74	0.153	1.74	0.058
0.74	0.007	1.75	0.154	1.74	0.059
0.74	0.007	1.75	0.154	1.75	0.06
0.75	0.007	1.75	0.155	1.75	0.06
0.75	0.007	1.75	0.156	1.75	0.061
0.75	0.007	1.75	0.156	1.75	0.061
0.75	0.007	1.75	0.157	1.75	0.062
0.75	0.007	1.75	0.158	1.76	0.062
0.76	0.007	1.76	0.158	1.76	0.063
0.76	0.007	1.76	0.159	1.76	0.063
0.76	0.007	1.76	0.16	1.76	0.064
0.76	0.007	1.76	0.16	1.76	0.064
0.76	0.007	1.76	0.161	1.76	0.065
0.76	0.007	1.76	0.162	1.77	0.065
0.77	0.007	1.77	0.162	1.77	0.066
0.77	0.007	1.77	0.163	1.77	0.066
0.77	0.007	1.77	0.164	1.77	0.067
0.77	0.007	1.77	0.165	1.77	0.067
0.77	0.007	1.77	0.165	1.77	0.068
0.77	0.007	1.78	0.166	1.78	0.068
0.78	0.007	1.78	0.167	1.78	0.069
0.78	0.007	1.78	0.168	1.78	0.069
0.78	0.007	1.78	0.168	1.78	0.07
0.78	0.007	1.78	0.169	1.78	0.07
0.78	0.007	1.78	0.17	1.78	0.07
0.78	0.007	1.79	0.17	1.78	0.071
0.78	0.007	1.79	0.171	1.79	0.071
0.79	0.007	1.79	0.172	1.79	0.072
0.79	0.007	1.79	0.172	1.79	0.072
0.79	0.007	1.79	0.173	1.79	0.073
0.79	0.007	1.79	0.174	1.79	0.073
0.79	0.007	1.8	0.175	1.79	0.074
0.79	0.007	1.8	0.175	1.8	0.074
0.8	0.007	1.8	0.176	1.8	0.075
0.8	0.007	1.8	0.177	1.8	0.075
0.8	0.007	1.8	0.177	1.8	0.075
0.8	0.007	1.8	0.178	1.8	0.076
0.8	0.007	1.8	0.179	1.81	0.076
0.81	0.007	1.81	0.18	1.81	0.077
0.81	0.007	1.81	0.18	1.81	0.077
0.81	0.007	1.81	0.181	1.81	0.078
0.81	0.007	1.81	0.182	1.81	0.078
0.81	0.007	1.81	0.183	1.81	0.079
0.81	0.007	1.81	0.183	1.82	0.079
0.82	0.007	1.82	0.184	1.82	0.079
0.82	0.007	1.82	0.185	1.82	0.08
0.82	0.007	1.82	0.186	1.82	0.08
0.82	0.007	1.82	0.186	1.82	0.081
0.82	0.007	1.82	0.187	1.82	0.081
0.82	0.007	1.83	0.188	1.83	0.082
0.83	0.007	1.83	0.188	1.83	0.082
0.83	0.007	1.83	0.189	1.83	0.082
0.83	0.007	1.83	0.19	1.83	0.083
0.83	0.007	1.83	0.191	1.83	0.083
0.83	0.007	1.83	0.191	1.83	0.084
0.83	0.007	1.84	0.192	1.83	0.084
0.83	0.007	1.84	0.193	1.84	0.085
0.84	0.007	1.84	0.194	1.84	0.085
0.84	0.007	1.84	0.194	1.84	0.086
0.84	0.007	1.84	0.195	1.84	0.086
0.84	0.007	1.84	0.196	1.84	0.087
0.84	0.007	1.85	0.196	1.84	0.087
0.84	0.007	1.85	0.197	1.85	0.088
0.85	0.007	1.85	0.198	1.85	0.088
0.85	0.007	1.85	0.198	1.85	0.089
0.85	0.007	1.85	0.199	1.85	0.089
0.85	0.007	1.85	0.2	1.85	0.09
0.85	0.007	1.85	0.2	1.86	0.09
0.86	0.007	1.86	0.201	1.86	0.091
0.86	0.007	1.86	0.202	1.86	0.091
0.86	0.007	1.86	0.203	1.86	0.092
0.86	0.007	1.86	0.203	1.86	0.092
0.86	0.007	1.86	0.204	1.86	0.092
0.86	0.007	1.86	0.205	1.87	0.093
0.87	0.007	1.87	0.205	1.87	0.093
0.87	0.007	1.87	0.206	1.87	0.094
0.87	0.007	1.87	0.207	1.87	0.094
0.87	0.007	1.87	0.208	1.87	0.095
0.87	0.007	1.87	0.208	1.87	0.095
0.87	0.007	1.88	0.209	1.88	0.096
0.88	0.007	1.88	0.21	1.88	0.096
0.88	0.007	1.88	0.21	1.88	0.097
0.88	0.008	1.88	0.211	1.88	0.097
0.88	0.008	1.88	0.212	1.88	0.097
0.88	0.008	1.88	0.212	1.88	0.098
0.88	0.008	1.89	0.213	1.88	0.098
0.88	0.008	1.89	0.214	1.89	0.099
0.89	0.008	1.89	0.214	1.89	0.099
0.89	0.008	1.89	0.215	1.89	0.1
0.89	0.008	1.89	0.216	1.89	0.1
0.89	0.008	1.89	0.216	1.89	0.101
0.89	0.008	1.9	0.217	1.89	0.101
0.89	0.008	1.9	0.218	1.9	0.102
0.9	0.008	1.9	0.218	1.9	0.102
0.9	0.008	1.9	0.219	1.9	0.103
0.9	0.008	1.9	0.22	1.9	0.104
0.9	0.008	1.9	0.22	1.9	0.104
0.9	0.008	1.9	0.221	1.91	0.105
0.91	0.008	1.91	0.222	1.91	0.105
0.91	0.008	1.91	0.222	1.91	0.106
0.91	0.008	1.91	0.223	1.91	0.106
0.91	0.008	1.91	0.224	1.91	0.107
0.91	0.008	1.91	0.224	1.91	0.107
0.91	0.008	1.91	0.225	1.92	0.108
0.92	0.008	1.92	0.226	1.92	0.108
0.92	0.008	1.92	0.226	1.92	0.109
0.92	0.008	1.92	0.227	1.92	0.109
0.92	0.008	1.92	0.228	1.92	0.11
0.92	0.008	1.92	0.228	1.92	0.11
0.92	0.008	1.93	0.229	1.93	0.11
0.93	0.008	1.93	0.23	1.93	0.111
0.93	0.008	1.93	0.23	1.93	0.111
0.93	0.008	1.93	0.231	1.93	0.112
0.93	0.008	1.93	0.232	1.93	0.112
0.93	0.008	1.93	0.233	1.93	0.113
0.93	0.008	1.94	0.233	1.93	0.113
0.93	0.008	1.94	0.234	1.94	0.114
0.94	0.008	1.94	0.235	1.94	0.114
0.94	0.008	1.94	0.235	1.94	0.115
0.94	0.008	1.94	0.236	1.94	0.115
0.94	0.008	1.94	0.236	1.94	0.116
0.94	0.008	1.95	0.237	1.94	0.116
0.94	0.008	1.95	0.238	1.95	0.117
0.95	0.008	1.95	0.238	1.95	0.117
0.95	0.008	1.95	0.239	1.95	0.118
0.95	0.008	1.95	0.24	1.95	0.118
0.95	0.008	1.95	0.24	1.95	0.119
0.95	0.008	1.95	0.241	1.96	0.119
0.96	0.008	1.96	0.241	1.96	0.12
0.96	0.008	1.96	0.242	1.96	0.12
0.96	0.008	1.96	0.243	1.96	0.121
0.96	0.008	1.96	0.243	1.96	0.121
0.96	0.008	1.96	0.244	1.96	0.122
0.96	0.008	1.96	0.245	1.97	0.122
0.97	0.008	1.97	0.245	1.97	0.123
0.97	0.008	1.97	0.246	1.97	0.123
0.97	0.008	1.97	0.247	1.97	0.123
0.97	0.008	1.97	0.247	1.97	0.124
0.97	0.008	1.97	0.248	1.97	0.124
0.97	0.008	1.98	0.248	1.98	0.125
0.98	0.008	1.98	0.249	1.98	0.125
0.98	0.008	1.98	0.25	1.98	0.126
0.98	0.008	1.98	0.25	1.98	0.126
0.98	0.008	1.98	0.251	1.98	0.126
0.98	0.008	1.98	0.252	1.98	0.127
0.98	0.008	1.99	0.253	1.98	0.127
0.98	0.008	1.99	0.253	1.99	0.128
0.99	0.008	1.99	0.254	1.99	0.128
0.99	0.008	1.99	0.255	1.99	0.128
0.99	0.008	1.99	0.255	1.99	0.129
0.99	0.008	1.99	0.256	1.99	0.129
0.99	0.008	2	0.257	1.99	0.13
0.99	0.008	2	0.257	2	0.13
1	0.008	2	0.258	2	0.131
1	0.008	2	0.259	2	0.131
1	0.008	2	0.259	2	0.131
1	0.008	2	0.26	2	0.132
1	0.007	2	0.261	2.01	0.132
1.01	0.007	2.01	0.262	2.01	0.133
1.01	0.007	2.01	0.262	2.01	0.133
1.01	0.007	2.01	0.263	2.01	0.133
1.01	0.007	2.01	0.264	2.01	0.134
1.01	0.007	2.01	0.264	2.01	0.134
1.01	0.007	2.01	0.265	2.02	0.135
1.02	0.007	2.02	0.266	2.02	0.135
1.02	0.007	2.02	0.266	2.02	0.136
1.02	0.007	2.02	0.267	2.02	0.136
1.02	0.007	2.02	0.268	2.02	0.136
1.02	0.007	2.02	0.268	2.02	0.137
1.02	0.007	2.03	0.269	2.03	0.137
1.03	0.007	2.03	0.27	2.03	0.138
1.03	0.007	2.03	0.27	2.03	0.138
1.03	0.007	2.03	0.271	2.03	0.139
1.03	0.007	2.03	0.272	2.03	0.139
1.03	0.007	2.03	0.272	2.03	0.14
1.03	0.007	2.04	0.273	2.03	0.14
1.03	0.007	2.04	0.274	2.04	0.14
1.04	0.007	2.04	0.274	2.04	0.141
1.04	0.007	2.04	0.275	2.04	0.141
1.04	0.007	2.04	0.276	2.04	0.142
1.04	0.007	2.04	0.276	2.04	0.142
1.04	0.007	2.05	0.277	2.04	0.143
1.04	0.007	2.05	0.278	2.05	0.143
1.05	0.007	2.05	0.278	2.05	0.143
1.05	0.007	2.05	0.279	2.05	0.144
1.05	0.007	2.05	0.28	2.05	0.144
1.05	0.007	2.05	0.28	2.05	0.144
1.05	0.007	2.05	0.281	2.06	0.145
1.06	0.007	2.06	0.282	2.06	0.145
1.06	0.007	2.06	0.282	2.06	0.146
1.06	0.007	2.06	0.283	2.06	0.146
1.06	0.007	2.06	0.284	2.06	0.146
1.06	0.007	2.06	0.284	2.06	0.147
1.06	0.007	2.06	0.285	2.07	0.147
1.07	0.007	2.07	0.286	2.07	0.147
1.07	0.007	2.07	0.286	2.07	0.148
1.07	0.007	2.07	0.287	2.07	0.148
1.07	0.007	2.07	0.287	2.07	0.148
1.07	0.007	2.07	0.288	2.07	0.149
1.07	0.007	2.08	0.289	2.08	0.149
1.08	0.007	2.08	0.289	2.08	0.149
1.08	0.007	2.08	0.29	2.08	0.15
1.08	0.007	2.08	0.29	2.08	0.15
1.08	0.007	2.08	0.291	2.08	0.151
1.08	0.007	2.08	0.292	2.08	0.151
1.08	0.007	2.09	0.292	2.08	0.151
1.08	0.007	2.09	0.293	2.09	0.152
1.09	0.007	2.09	0.293	2.09	0.152
1.09	0.007	2.09	0.294	2.09	0.152
1.09	0.007	2.09	0.294	2.09	0.153
1.09	0.007	2.09	0.295	2.09	0.153
1.09	0.007	2.1	0.296	2.09	0.154
1.09	0.007	2.1	0.296	2.1	0.154
1.1	0.007	2.1	0.297	2.1	0.154
1.1	0.007	2.1	0.297	2.1	0.155
1.1	0.007	2.1	0.298	2.1	0.155
1.1	0.007	2.1	0.299	2.1	0.155
1.1	0.007	2.1	0.299	2.11	0.156
1.11	0.007	2.11	0.3	2.11	0.156
1.11	0.007	2.11	0.3	2.11	0.156
1.11	0.007	2.11	0.301	2.11	0.157
1.11	0.007	2.11	0.302	2.11	0.157
1.11	0.007	2.11	0.302	2.11	0.157
1.11	0.007	2.11	0.303	2.12	0.158
1.12	0.007	2.12	0.304	2.12	0.158
1.12	0.007	2.12	0.304	2.12	0.158
1.12	0.007	2.12	0.305	2.12	0.159
1.12	0.007	2.12	0.305	2.12	0.159
1.12	0.007	2.12	0.306	2.12	0.159
1.12	0.007	2.13	0.307	2.13	0.159
1.13	0.007	2.13	0.307	2.13	0.16
1.13	0.007	2.13	0.308	2.13	0.16
1.13	0.007	2.13	0.308	2.13	0.16
1.13	0.007	2.13	0.309	2.13	0.161
1.13	0.007	2.13	0.309	2.13	0.161
1.13	0.007	2.14	0.31	2.13	0.161
1.13	0.007	2.14	0.311	2.14	0.162
1.14	0.007	2.14	0.311	2.14	0.162
1.14	0.007	2.14	0.312	2.14	0.162
1.14	0.007	2.14	0.312	2.14	0.163
1.14	0.007	2.14	0.313	2.14	0.163
1.14	0.007	2.15	0.313	2.14	0.163
1.14	0.007	2.15	0.314	2.15	0.164
1.15	0.007	2.15	0.315	2.15	0.164
1.15	0.007	2.15	0.315	2.15	0.164
1.15	0.007	2.15	0.316	2.15	0.165
1.15	0.007	2.15	0.316	2.15	0.165
1.15	0.007	2.15	0.317	2.16	0.165
1.16	0.007	2.16	0.318	2.16	0.166
1.16	0.007	2.16	0.318	2.16	0.166
1.16	0.007	2.16	0.319	2.16	0.166
1.16	0.007	2.16	0.319	2.16	0.167
1.16	0.007	2.16	0.32	2.16	0.167
1.16	0.007	2.16	0.32	2.17	0.167
1.17	0.007	2.17	0.321	2.17	0.168
1.17	0.007	2.17	0.321	2.17	0.168
1.17	0.007	2.17	0.322	2.17	0.168
1.17	0.007	2.17	0.323	2.17	0.169
1.17	0.007	2.17	0.323	2.17	0.169
1.17	0.007	2.18	0.324	2.18	0.169
1.18	0.007	2.18	0.324	2.18	0.169
1.18	0.007	2.18	0.325	2.18	0.17
1.18	0.007	2.18	0.325	2.18	0.17
1.18	0.007	2.18	0.326	2.18	0.17
1.18	0.007	2.18	0.327	2.18	0.17
1.18	0.007	2.19	0.327	2.18	0.171
1.18	0.007	2.19	0.328	2.19	0.171
1.19	0.007	2.19	0.328	2.19	0.171
1.19	0.007	2.19	0.329	2.19	0.171
1.19	0.007	2.19	0.329	2.19	0.172
1.19	0.007	2.19	0.33	2.19	0.172
1.19	0.007	2.2	0.331	2.19	0.172
1.19	0.007	2.2	0.331	2.2	0.172
1.2	0.007	2.2	0.332	2.2	0.173
1.2	0.007	2.2	0.332	2.2	0.173
1.2	0.007	2.2	0.333	2.2	0.173
1.2	0.007	2.2	0.334	2.2	0.173
1.2	0.007	2.2	0.334	2.21	0.174
1.21	0.007	2.21	0.335	2.21	0.174
1.21	0.007	2.21	0.335	2.21	0.174
1.21	0.007	2.21	0.336	2.21	0.174
1.21	0.007	2.21	0.337	2.21	0.175
1.21	0.007	2.21	0.337	2.21	0.175
1.21	0.007	2.21	0.338	2.22	0.175
1.22	0.007	2.22	0.338	2.22	0.175
1.22	0.007	2.22	0.339	2.22	0.176
1.22	0.007	2.22	0.339	2.22	0.176
1.22	0.007	2.22	0.34	2.22	0.176
1.22	0.007	2.22	0.341	2.22	0.176
1.22	0.007	2.23	0.341	2.23	0.177
1.23	0.007	2.23	0.342	2.23	0.177
1.23	0.007	2.23	0.342	2.23	0.177
1.23	0.007	2.23	0.343	2.23	0.177
1.23	0.007	2.23	0.343	2.23	0.178
1.23	0.007	2.23	0.344	2.23	0.178
1.23	0.007	2.24	0.345	2.23	0.178
1.23	0.007	2.24	0.345	2.24	0.178
1.24	0.007	2.24	0.346	2.24	0.179
1.24	0.007	2.24	0.346	2.24	0.179
1.24	0.007	2.24	0.347	2.24	0.179
1.24	0.007	2.24	0.347	2.24	0.18
1.24	0.007	2.25	0.348	2.24	0.18
1.24	0.007	2.25	0.348	2.25	0.18
1.25	0.007	2.25	0.349	2.25	0.18
1.25	0.007	2.25	0.349	2.25	0.181
1.25	0.007	2.25	0.35	2.25	0.181
1.25	0.007	2.25	0.351	2.25	0.181
1.25	0.007	2.25	0.351	2.26	0.181
1.26	0.007	2.26	0.352	2.26	0.182
1.26	0.007	2.26	0.352	2.26	0.182
1.26	0.007	2.26	0.353	2.26	0.182
1.26	0.007	2.26	0.353	2.26	0.183
1.26	0.007	2.26	0.354	2.26	0.183
1.26	0.007	2.26	0.354	2.27	0.183
1.27	0.007	2.27	0.355	2.27	0.183
1.27	0.007	2.27	0.355	2.27	0.184
1.27	0.007	2.27	0.356	2.27	0.184
1.27	0.007	2.27	0.356	2.27	0.184
1.27	0.007	2.27	0.357	2.27	0.185
1.27	0.007	2.28	0.358	2.28	0.185
1.28	0.007	2.28	0.358	2.28	0.185
1.28	0.007	2.28	0.359	2.28	0.185
1.28	0.007	2.28	0.359	2.28	0.186
1.28	0.007	2.28	0.36	2.28	0.186
1.28	0.007	2.28	0.36	2.28	0.186
1.28	0.008	2.29	0.36	2.28	0.187
1.28	0.008	2.29	0.361	2.29	0.187
1.29	0.008	2.29	0.361	2.29	0.187
1.29	0.008	2.29	0.362	2.29	0.187
1.29	0.008	2.29	0.363	2.29	0.188
1.29	0.008	2.29	0.363	2.29	0.188
1.29	0.008	2.3	0.364	2.29	0.188
1.29	0.008	2.3	0.364	2.3	0.189
1.3	0.008	2.3	0.365	2.3	0.189
1.3	0.008	2.3	0.365	2.3	0.189
1.3	0.008	2.3	0.366	2.3	0.189
1.3	0.009	2.3	0.366	2.3	0.189
1.3	0.009	2.3	0.367	2.31	0.19
1.31	0.009	2.31	0.367	2.31	0.19
1.31	0.009	2.31	0.368	2.31	0.19
1.31	0.009	2.31	0.368	2.31	0.19
1.31	0.009	2.31	0.369	2.31	0.191
1.31	0.009	2.31	0.369	2.31	0.191
1.31	0.01	2.31	0.37	2.32	0.191
1.32	0.01	2.32	0.37	2.32	0.191
1.32	0.01	2.32	0.371	2.32	0.191
1.32	0.01	2.32	0.371	2.32	0.192
1.32	0.01	2.32	0.372	2.32	0.192
1.32	0.011	2.32	0.373	2.32	0.192
1.32	0.011	2.33	0.373	2.33	0.192
1.33	0.011	2.33	0.374	2.33	0.192
1.33	0.011	2.33	0.374	2.33	0.192
1.33	0.012	2.33	0.375	2.33	0.193
1.33	0.012	2.33	0.375	2.33	0.193
1.33	0.012	2.33	0.376	2.33	0.193
1.33	0.013	2.34	0.377	2.33	0.193
1.33	0.013	2.34	0.377	2.34	0.193
1.34	0.013	2.34	0.378	2.34	0.193
1.34	0.014	2.34	0.378	2.34	0.193
1.34	0.014	2.34	0.379	2.34	0.194
1.34	0.014	2.34	0.38	2.34	0.194
1.34	0.015	2.35	0.38	2.34	0.194
1.34	0.015	2.35	0.381	2.35	0.194
1.35	0.016	2.35	0.381	2.35	0.194
1.35	0.016	2.35	0.382	2.35	0.194
1.35	0.017	2.35	0.382	2.35	0.194
1.35	0.017	2.35	0.383	2.35	0.195
1.35	0.018	2.35	0.383	2.36	0.195
1.36	0.018	2.36	0.384	2.36	0.195
1.36	0.019	2.36	0.384	2.36	0.195
1.36	0.019	2.36	0.385	2.36	0.195
1.36	0.02	2.36	0.385	2.36	0.195
1.36	0.02	2.36	0.386	2.36	0.195
1.36	0.021	2.36	0.386	2.37	0.195
1.37	0.021	2.37	0.387	2.37	0.196
1.37	0.022	2.37	0.387	2.37	0.196
1.37	0.023	2.37	0.388	2.37	0.196
1.37	0.023	2.37	0.388	2.37	0.196
1.37	0.024	2.37	0.389	2.37	0.196
1.37	0.024	2.38	0.389	2.38	0.196
1.38	0.025	2.38	0.39	2.38	0.196
1.38	0.026	2.38	0.39	2.38	0.196
1.38	0.026	2.38	0.391	2.38	0.197
1.38	0.027	2.38	0.391	2.38	0.197
1.38	0.028	2.38	0.392	2.38	0.197
1.38	0.028	2.39	0.392	2.38	0.197
1.38	0.029	2.39	0.393	2.39	0.197
1.39	0.03	2.39	0.393	2.39	0.197
1.39	0.031	2.39	0.394	2.39	0.198
1.39	0.031	2.39	0.394	2.39	0.198
1.39	0.032	2.39	0.395	2.39	0.198
1.39	0.033	2.4	0.395	2.39	0.198
1.39	0.034	2.4	0.396	2.4	0.198
1.4	0.034	2.4	0.396	2.4	0.198
1.4	0.035	2.4	0.397	2.4	0.198
1.4	0.036	2.4	0.397	2.4	0.199
1.4	0.037	2.4	0.398	2.4	0.199
1.4	0.038	2.4	0.398	2.41	0.199
1.41	0.038	2.41	0.399	2.41	0.199
1.41	0.039	2.41	0.399	2.41	0.199
1.41	0.04	2.41	0.4	2.41	0.199
1.41	0.041	2.41	0.4	2.41	0.199
1.41	0.042	2.41	0.401	2.41	0.2
1.41	0.043	2.41	0.401	2.42	0.2
1.42	0.043	2.42	0.402	2.42	0.2
1.42	0.044	2.42	0.402	2.42	0.2
1.42	0.045	2.42	0.403	2.42	0.2
1.42	0.046	2.42	0.403	2.42	0.2
1.42	0.047	2.42	0.404	2.42	0.2
1.42	0.048	2.43	0.404	2.43	0.2
1.43	0.049	2.43	0.404	2.43	0.201
1.43	0.05	2.43	0.405	2.43	0.201
1.43	0.05	2.43	0.405	2.43	0.201
1.43	0.051	2.43	0.406	2.43	0.201
1.43	0.052	2.43	0.406	2.43	0.201
1.43	0.053	2.44	0.407	2.43	0.201
1.43	0.054	2.44	0.407	2.44	0.201
1.44	0.055	2.44	0.408	2.44	0.201
1.44	0.056	2.44	0.408	2.44	0.202
1.44	0.056	2.44	0.409	2.44	0.202
1.44	0.057	2.44	0.409	2.44	0.202
1.44	0.058	2.45	0.41	2.44	0.202
1.44	0.059	2.45	0.41	2.45	0.202
1.45	0.06	2.45	0.411	2.45	0.202
1.45	0.061	2.45	0.411	2.45	0.202
1.45	0.062	2.45	0.412	2.45	0.203
1.45	0.063	2.45	0.412	2.45	0.203
1.45	0.064	2.45	0.413	2.46	0.203
1.46	0.065	2.46	0.413	2.46	0.203
1.46	0.066	2.46	0.414	2.46	0.203
1.46	0.067	2.46	0.414	2.46	0.203
1.46	0.068	2.46	0.415	2.46	0.203
1.46	0.069	2.46	0.415	2.46	0.203
1.46	0.07	2.46	0.416	2.47	0.203
1.47	0.071	2.47	0.416	2.47	0.204
1.47	0.072	2.47	0.417	2.47	0.204
1.47	0.073	2.47	0.417	2.47	0.204
1.47	0.074	2.47	0.418	2.47	0.204
1.47	0.075	2.47	0.418	2.47	0.204
1.47	0.076	2.48	0.419	2.48	0.204
1.48	0.077	2.48	0.419	2.48	0.204
1.48	0.078	2.48	0.42	2.48	0.204
1.48	0.079	2.48	0.42	2.48	0.204
1.48	0.08	2.48	0.421	2.48	0.205
1.48	0.081	2.48	0.421	2.48	0.205
1.48	0.082	2.49	0.422	2.48	0.205
1.48	0.083	2.49	0.422	2.49	0.205
1.49	0.084	2.49	0.423	2.49	0.205
1.49	0.085	2.49	0.423	2.49	0.205
1.49	0.086	2.49	0.424	2.49	0.205
1.49	0.087	2.49	0.424	2.49	0.205
1.49	0.088	2.5	0.425	2.49	0.205
1.49	0.089	2.5	0.425	2.5	0.205
1.5	0.09	2.5	0.426	2.5	0.206
1.5	0.091	2.5	0.426	2.5	0.206
1.5	0.092	2.5	0.427	2.5	0.206
1.5	0.093	2.5	0.427	2.5	0.206
1.5	0.094	2.5	0.427	2.51	0.206
1.51	0.095	2.51	0.428	2.51	0.206
1.51	0.096	2.51	0.428	2.51	0.206
1.51	0.097	2.51	0.429	2.51	0.206
1.51	0.098	2.51	0.429	2.51	0.207
1.51	0.099	2.51	0.43	2.51	0.207
1.51	0.1	2.51	0.43	2.52	0.207
1.52	0.101	2.52	0.431	2.52	0.207
1.52	0.102	2.52	0.431	2.52	0.207
1.52	0.103	2.52	0.432	2.52	0.207
1.52	0.104	2.52	0.432	2.52	0.207
1.52	0.106	2.52	0.433	2.52	0.207
1.52	0.107	2.53	0.433	2.53	0.207
1.53	0.108	2.53	0.434	2.53	0.208
1.53	0.109	2.53	0.434	2.53	0.208
1.53	0.11	2.53	0.434	2.53	0.208
1.53	0.111	2.53	0.435	2.53	0.208
1.53	0.112	2.53	0.435	2.53	0.208
1.53	0.113	2.54	0.436	2.53	0.208
1.53	0.114	2.54	0.436	2.54	0.208
1.54	0.115	2.54	0.437	2.54	0.208
1.54	0.116	2.54	0.437	2.54	0.208
1.54	0.117	2.54	0.438	2.54	0.208
1.54	0.118	2.54	0.438	2.54	0.208
1.54	0.119	2.55	0.439	2.54	0.208
1.54	0.12	2.55	0.439	2.55	0.209
1.55	0.121	2.55	0.439	2.55	0.209
1.55	0.122	2.55	0.44	2.55	0.209
1.55	0.123	2.55	0.44	2.55	0.209
1.55	0.125	2.55	0.441	2.55	0.209
1.55	0.126	2.55	0.441	2.56	0.209
1.56	0.127	2.56	0.442	2.56	0.209
1.56	0.128	2.56	0.442	2.56	0.209
1.56	0.129	2.56	0.442	2.56	0.209
1.56	0.13	2.56	0.443	2.56	0.209
1.56	0.131	2.56	0.443	2.56	0.21
1.56	0.132	2.56	0.444	2.57	0.21
1.57	0.133	2.57	0.444	2.57	0.21
1.57	0.134	2.57	0.445	2.57	0.21
1.57	0.135	2.57	0.445	2.57	0.21
1.57	0.136	2.57	0.445	2.57	0.21
1.57	0.137	2.57	0.446	2.57	0.21
1.57	0.138	2.58	0.446	2.58	0.21
1.58	0.14	2.58	0.447	2.58	0.21
1.58	0.141	2.58	0.447	2.58	0.211
1.58	0.142	2.58	0.447	2.58	0.211
1.58	0.143	2.58	0.448	2.58	0.211
1.58	0.144	2.58	0.448	2.58	0.211
1.58	0.145	2.59	0.449	2.58	0.211
1.58	0.146	2.59	0.449	2.59	0.211
1.59	0.147	2.59	0.45	2.59	0.211
1.59	0.148	2.59	0.45	2.59	0.211
1.59	0.15	2.59	0.45	2.59	0.211
1.59	0.151	2.59	0.451	2.59	0.212
1.59	0.152	2.6	0.451	2.59	0.212
1.59	0.153	2.6	0.452	2.6	0.212
1.6	0.154	2.6	0.452	2.6	0.212
1.6	0.155	2.6	0.452	2.6	0.212
1.6	0.156	2.6	0.453	2.6	0.212
1.6	0.158	2.6	0.453	2.6	0.212
1.6	0.159	2.6	0.454	2.61	0.212
1.61	0.16	2.61	0.454	2.61	0.213
1.61	0.161	2.61	0.454	2.61	0.213
1.61	0.162	2.61	0.455	2.61	0.213
1.61	0.163	2.61	0.455	2.61	0.213
1.61	0.164	2.61	0.456	2.61	0.213
1.61	0.165	2.61	0.456	2.62	0.213
1.62	0.167	2.62	0.456	2.62	0.213
1.62	0.168	2.62	0.457	2.62	0.213
1.62	0.169	2.62	0.457	2.62	0.214
1.62	0.17	2.62	0.457	2.62	0.214
1.62	0.171	2.62	0.458	2.62	0.214
1.62	0.172	2.63	0.458	2.63	0.214
1.63	0.173	2.63	0.459	2.63	0.214
1.63	0.175	2.63	0.459	2.63	0.214
1.63	0.176	2.63	0.46	2.63	0.214
1.63	0.177	2.63	0.46	2.63	0.214
1.63	0.178	2.63	0.46	2.63	0.215
1.63	0.179	2.64	0.461	2.63	0.215
1.63	0.181	2.64	0.461	2.64	0.215
1.64	0.182	2.64	0.462	2.64	0.215
1.64	0.183	2.64	0.462	2.64	0.215
1.64	0.184	2.64	0.462	2.64	0.215
1.64	0.185	2.64	0.463	2.64	0.215
1.64	0.186	2.65	0.463	2.64	0.215
1.64	0.188	2.65	0.464	2.65	0.216
1.65	0.189	2.65	0.464	2.65	0.216
1.65	0.19	2.65	0.464	2.65	0.216
1.65	0.191	2.65	0.465	2.65	0.216
1.65	0.192	2.65	0.465	2.65	0.216
1.65	0.193	2.65	0.466	2.66	0.216
1.66	0.195	2.66	0.466	2.66	0.216
1.66	0.196	2.66	0.466	2.66	0.216
1.66	0.197	2.66	0.467	2.66	0.216
1.66	0.198	2.66	0.467	2.66	0.217
1.66	0.199	2.66	0.468	2.66	0.217
1.66	0.201	2.66	0.468	2.67	0.217
1.67	0.202	2.67	0.468	2.67	0.217
1.67	0.203	2.67	0.469	2.67	0.217
1.67	0.204	2.67	0.469	2.67	0.217
1.67	0.205	2.67	0.469	2.67	0.217
1.67	0.207	2.67	0.47	2.67	0.217
1.67	0.208	2.68	0.47	2.68	0.217
1.68	0.209	2.68	0.47	2.68	0.218
1.68	0.21	2.68	0.471	2.68	0.218
1.68	0.211	2.68	0.471	2.68	0.218
1.68	0.212	2.68	0.471	2.68	0.218
1.68	0.214	2.68	0.472	2.68	0.218
1.68	0.215	2.69	0.472	2.68	0.218
1.68	0.216	2.69	0.472	2.69	0.218
1.69	0.217	2.69	0.473	2.69	0.218
1.69	0.218	2.69	0.473	2.69	0.218
1.69	0.219	2.69	0.474	2.69	0.218
1.69	0.221	2.69	0.474	2.69	0.219
1.69	0.222	2.7	0.474	2.69	0.219
1.69	0.223	2.7	0.475	2.7	0.219
1.7	0.224	2.7	0.475	2.7	0.219
1.7	0.225	2.7	0.475	2.7	0.219
1.7	0.226	2.7	0.476	2.7	0.219
1.7	0.227	2.7	0.476	2.7	0.219
1.7	0.229	2.7	0.476	2.71	0.219
1.71	0.23	2.71	0.477	2.71	0.219
1.71	0.231	2.71	0.477	2.71	0.219
1.71	0.232	2.71	0.477	2.71	0.22
1.71	0.233	2.71	0.478	2.71	0.22
1.71	0.234	2.71	0.478	2.71	0.22
1.71	0.236	2.71	0.478	2.72	0.22
1.72	0.237	2.72	0.479	2.72	0.22
1.72	0.238	2.72	0.479	2.72	0.22
1.72	0.239	2.72	0.479	2.72	0.22
1.72	0.24	2.72	0.48	2.72	0.22
1.72	0.241	2.72	0.48	2.72	0.22
1.72	0.243	2.73	0.481	2.73	0.221
1.73	0.244	2.73	0.481	2.73	0.221
1.73	0.245	2.73	0.481	2.73	0.221
1.73	0.246	2.73	0.482	2.73	0.221
1.73	0.247	2.73	0.482	2.73	0.221
1.73	0.249	2.73	0.482	2.73	0.221
1.73	0.25	2.74	0.483	2.73	0.221
1.73	0.251	2.74	0.483	2.74	0.221
1.74	0.252	2.74	0.483	2.74	0.222
1.74	0.253	2.74	0.484	2.74	0.222
1.74	0.255	2.74	0.484	2.74	0.222
1.74	0.256	2.74	0.484	2.74	0.222
1.74	0.257	2.75	0.485	2.74	0.222
1.74	0.258	2.75	0.485	2.75	0.222
1.75	0.259	2.75	0.485	2.75	0.222
1.75	0.26	2.75	0.486	2.75	0.223
1.75	0.261	2.75	0.486	2.75	0.223
1.75	0.263	2.75	0.487	2.75	0.223
1.75	0.264	2.75	0.487	2.76	0.223
1.76	0.265	2.76	0.487	2.76	0.223
1.76	0.266	2.76	0.488	2.76	0.223
1.76	0.267	2.76	0.488	2.76	0.223
1.76	0.268	2.76	0.488	2.76	0.223
1.76	0.27	2.76	0.489	2.76	0.224
1.76	0.271	2.76	0.489	2.77	0.224
1.77	0.272	2.77	0.49	2.77	0.224
1.77	0.273	2.77	0.49	2.77	0.224
1.77	0.274	2.77	0.49	2.77	0.224
1.77	0.275	2.77	0.491	2.77	0.224
1.77	0.276	2.77	0.491	2.77	0.224
1.77	0.278	2.78	0.491	2.78	0.224
1.78	0.279	2.78	0.492	2.78	0.224
1.78	0.28	2.78	0.492	2.78	0.225
1.78	0.281	2.78	0.493	2.78	0.225
1.78	0.282	2.78	0.493	2.78	0.225
1.78	0.283	2.78	0.493	2.78	0.225
1.78	0.285	2.79	0.494	2.78	0.225
1.78	0.286	2.79	0.494	2.79	0.225
1.79	0.287	2.79	0.495	2.79	0.225
1.79	0.288	2.79	0.495	2.79	0.225
1.79	0.289	2.79	0.495	2.79	0.226
1.79	0.29	2.79	0.496	2.79	0.226
1.79	0.292	2.8	0.496	2.79	0.226
1.79	0.293	2.8	0.496	2.8	0.226
1.8	0.294	2.8	0.497	2.8	0.226
1.8	0.295	2.8	0.497	2.8	0.226
1.8	0.296	2.8	0.497	2.8	0.226
1.8	0.297	2.8	0.498	2.8	0.226
1.8	0.299	2.8	0.498	2.81	0.226
1.81	0.3	2.81	0.498	2.81	0.226
1.81	0.301	2.81	0.499	2.81	0.226
1.81	0.302	2.81	0.499	2.81	0.227
1.81	0.303	2.81	0.5	2.81	0.227
1.81	0.305	2.81	0.5	2.81	0.227
1.81	0.306	2.81	0.5	2.82	0.227
1.82	0.307	2.82	0.501	2.82	0.227
1.82	0.308	2.82	0.501	2.82	0.227
1.82	0.309	2.82	0.501	2.82	0.227
1.82	0.31	2.82	0.502	2.82	0.227
1.82	0.312	2.82	0.502	2.82	0.227
1.82	0.313	2.83	0.502	2.83	0.227
1.83	0.314	2.83	0.503	2.83	0.227
1.83	0.315	2.83	0.503	2.83	0.227
1.83	0.316	2.83	0.503	2.83	0.227
1.83	0.317	2.83	0.504	2.83	0.227
1.83	0.319	2.83	0.504	2.83	0.227
1.83	0.32	2.84	0.504	2.83	0.227
1.83	0.321	2.84	0.505	2.84	0.227
1.84	0.322	2.84	0.505	2.84	0.228
1.84	0.324	2.84	0.505	2.84	0.228
1.84	0.325	2.84	0.506	2.84	0.228
1.84	0.326	2.84	0.506	2.84	0.228
1.84	0.327	2.85	0.506	2.84	0.228
1.84	0.328	2.85	0.507	2.85	0.228
1.85	0.329	2.85	0.507	2.85	0.228
1.85	0.331	2.85	0.507	2.85	0.228
1.85	0.332	2.85	0.508	2.85	0.228
1.85	0.333	2.85	0.508	2.85	0.228
1.85	0.334	2.85	0.508	2.86	0.228
1.86	0.335	2.86	0.509	2.86	0.228
1.86	0.336	2.86	0.509	2.86	0.228
1.86	0.338	2.86	0.509	2.86	0.228
1.86	0.339	2.86	0.509	2.86	0.228
1.86	0.34	2.86	0.51	2.86	0.228
1.86	0.341	2.86	0.51	2.87	0.228
1.87	0.342	2.87	0.51	2.87	0.228
1.87	0.343	2.87	0.511	2.87	0.228
1.87	0.344	2.87	0.511	2.87	0.228
1.87	0.346	2.87	0.511	2.87	0.228
1.87	0.347	2.87	0.511	2.87	0.228
1.87	0.348	2.88	0.512	2.88	0.228
1.88	0.349	2.88	0.512	2.88	0.228
1.88	0.35	2.88	0.512	2.88	0.229
1.88	0.351	2.88	0.513	2.88	0.229
1.88	0.352	2.88	0.513	2.88	0.229
1.88	0.353	2.88	0.513	2.88	0.229
1.88	0.355	2.89	0.513	2.88	0.229
1.88	0.356	2.89	0.514	2.89	0.229
1.89	0.357	2.89	0.514	2.89	0.229
1.89	0.358	2.89	0.514	2.89	0.229
1.89	0.359	2.89	0.515	2.89	0.229
1.89	0.36	2.89	0.515	2.89	0.229
1.89	0.361	2.9	0.515	2.89	0.229
1.89	0.362	2.9	0.515	2.9	0.229
1.9	0.363	2.9	0.516	2.9	0.229
1.9	0.364	2.9	0.516	2.9	0.229
1.9	0.365	2.9	0.516	2.9	0.229
1.9	0.366	2.9	0.517	2.9	0.229
1.9	0.367	2.9	0.517	2.91	0.229
1.91	0.368	2.91	0.517	2.91	0.229
1.91	0.369	2.91	0.518	2.91	0.229
1.91	0.371	2.91	0.518	2.91	0.229
1.91	0.372	2.91	0.518	2.91	0.229
1.91	0.373	2.91	0.519	2.91	0.229
1.91	0.374	2.91	0.519	2.92	0.229
1.92	0.375	2.92	0.519	2.92	0.229
1.92	0.376	2.92	0.519	2.92	0.229
1.92	0.377	2.92	0.52	2.92	0.229
1.92	0.378	2.92	0.52	2.92	0.229
1.92	0.379	2.92	0.52	2.92	0.229
1.92	0.38	2.93	0.521	2.93	0.229
1.93	0.381	2.93	0.521	2.93	0.229
1.93	0.382	2.93	0.522	2.93	0.229
1.93	0.383	2.93	0.522	2.93	0.229
1.93	0.384	2.93	0.522	2.93	0.229
1.93	0.385	2.93	0.523	2.93	0.229
1.93	0.386	2.94	0.523	2.93	0.229
1.93	0.387	2.94	0.523	2.94	0.229
1.94	0.388	2.94	0.524	2.94	0.229
1.94	0.389	2.94	0.524	2.94	0.229
1.94	0.39	2.94	0.524	2.94	0.229
1.94	0.391	2.94	0.525	2.94	0.229
1.94	0.392	2.95	0.525	2.94	0.229
1.94	0.394	2.95	0.525	2.95	0.229
1.95	0.395	2.95	0.526	2.95	0.229
1.95	0.396	2.95	0.526	2.95	0.229
1.95	0.397	2.95	0.526	2.95	0.229
1.95	0.398	2.95	0.527	2.95	0.229
1.95	0.399	2.95	0.527	2.96	0.229
1.96	0.4	2.96	0.527	2.96	0.229
1.96	0.401	2.96	0.528	2.96	0.229
1.96	0.402	2.96	0.528	2.96	0.229
1.96	0.403	2.96	0.528	2.96	0.229
1.96	0.404	2.96	0.529	2.96	0.229
1.96	0.405	2.96	0.529	2.97	0.229
1.97	0.406	2.97	0.529	2.97	0.229
1.97	0.407	2.97	0.53	2.97	0.229
1.97	0.408	2.97	0.53	2.97	0.229
1.97	0.409	2.97	0.53	2.97	0.229
1.97	0.41	2.97	0.531	2.97	0.229
1.97	0.411	2.98	0.531	2.98	0.229
1.98	0.412	2.98	0.531	2.98	0.229
1.98	0.413	2.98	0.532	2.98	0.229
1.98	0.414	2.98	0.532	2.98	0.229
1.98	0.416	2.98	0.532	2.98	0.229
1.98	0.417	2.98	0.533	2.98	0.229
1.98	0.418	2.99	0.533	2.98	0.229
1.98	0.419	2.99	0.533	2.99	0.229
1.99	0.42	2.99	0.534	2.99	0.229
1.99	0.421	2.99	0.534	2.99	0.229
1.99	0.422	2.99	0.534	2.99	0.229
1.99	0.423	2.99	0.535	2.99	0.229
1.99	0.424	3	0.535	2.99	0.229
1.99	0.425	3	0.535	3	0.229
2	0.426	3	0.536	3	0.229
2	0.427	3	0.536	3	0.229
2	0.428	3	0.536	3	0.229
2	0.429	3	0.536	3	0.229
2	0.43	3	0.537	3.01	0.229
2.01	0.431	3.01	0.537	3.01	0.229
2.01	0.432	3.01	0.537	3.01	0.229
2.01	0.433	3.01	0.538	3.01	0.229
2.01	0.434	3.01	0.538	3.01	0.229
2.01	0.435	3.01	0.538	3.01	0.229
2.01	0.436	3.01	0.538	3.02	0.229
2.02	0.437	3.02	0.539	3.02	0.229
2.02	0.438	3.02	0.539	3.02	0.229
2.02	0.439	3.02	0.539	3.02	0.229
2.02	0.44	3.02	0.539	3.02	0.229
2.02	0.441	3.02	0.54	3.02	0.229
2.02	0.442	3.03	0.54	3.03	0.229
2.03	0.443	3.03	0.54	3.03	0.229
2.03	0.444	3.03	0.54	3.03	0.229
2.03	0.445	3.03	0.541	3.03	0.229
2.03	0.446	3.03	0.541	3.03	0.229
2.03	0.447	3.03	0.541	3.03	0.229
2.03	0.448	3.04	0.541	3.03	0.229
2.03	0.449	3.04	0.542	3.04	0.229
2.04	0.45	3.04	0.542	3.04	0.229
2.04	0.451	3.04	0.542	3.04	0.229
2.04	0.452	3.04	0.542	3.04	0.229
2.04	0.453	3.04	0.543	3.04	0.229
2.04	0.454	3.05	0.543	3.04	0.229
2.04	0.455	3.05	0.543	3.05	0.229
2.05	0.456	3.05	0.543	3.05	0.229
2.05	0.457	3.05	0.543	3.05	0.229
2.05	0.458	3.05	0.544	3.05	0.229
2.05	0.459	3.05	0.544	3.05	0.229
2.05	0.46	3.05	0.544	3.06	0.229
2.06	0.461	3.06	0.544	3.06	0.229
2.06	0.462	3.06	0.544	3.06	0.229
2.06	0.463	3.06	0.545	3.06	0.229
2.06	0.464	3.06	0.545	3.06	0.229
2.06	0.465	3.06	0.545	3.06	0.229
2.06	0.466	3.06	0.545	3.07	0.229
2.07	0.467	3.07	0.545	3.07	0.229
2.07	0.468	3.07	0.546	3.07	0.229
2.07	0.469	3.07	0.546	3.07	0.229
2.07	0.47	3.07	0.546	3.07	0.229
2.07	0.471	3.07	0.546	3.07	0.229
2.07	0.472	3.08	0.546	3.08	0.229
2.08	0.473	3.08	0.547	3.08	0.229
2.08	0.475	3.08	0.547	3.08	0.229
2.08	0.475	3.08	0.547	3.08	0.229
2.08	0.476	3.08	0.547	3.08	0.229
2.08	0.477	3.08	0.548	3.08	0.229
2.08	0.478	3.09	0.548	3.08	0.229
2.08	0.479	3.09	0.548	3.09	0.229
2.09	0.48	3.09	0.548	3.09	0.229
2.09	0.481	3.09	0.548	3.09	0.229
2.09	0.482	3.09	0.549	3.09	0.229
2.09	0.483	3.09	0.549	3.09	0.229
2.09	0.484	3.1	0.549	3.09	0.229
2.09	0.485	3.1	0.549	3.1	0.229
2.1	0.486	3.1	0.55	3.1	0.229
2.1	0.487	3.1	0.55	3.1	0.229
2.1	0.488	3.1	0.55	3.1	0.229
2.1	0.489	3.1	0.55	3.1	0.229
2.1	0.49	3.1	0.55	3.11	0.229
2.11	0.491	3.11	0.551	3.11	0.229
2.11	0.492	3.11	0.551	3.11	0.229
2.11	0.493	3.11	0.551	3.11	0.229
2.11	0.494	3.11	0.551	3.11	0.229
2.11	0.495	3.11	0.551	3.11	0.229
2.11	0.495	3.11	0.552	3.12	0.229
2.12	0.496	3.12	0.552	3.12	0.229
2.12	0.497	3.12	0.552	3.12	0.229
2.12	0.498	3.12	0.552	3.12	0.229
2.12	0.499	3.12	0.552	3.12	0.229
2.12	0.5	3.12	0.553	3.12	0.229
2.12	0.501	3.13	0.553	3.13	0.229
2.13	0.502	3.13	0.553	3.13	0.229
2.13	0.503	3.13	0.553	3.13	0.229
2.13	0.504	3.13	0.554	3.13	0.229
2.13	0.505	3.13	0.554	3.13	0.229
2.13	0.506	3.13	0.554	3.13	0.229
2.13	0.506	3.14	0.554	3.13	0.229
2.13	0.507	3.14	0.554	3.14	0.229
2.14	0.508	3.14	0.555	3.14	0.229
2.14	0.509	3.14	0.555	3.14	0.229
2.14	0.51	3.14	0.555	3.14	0.229
2.14	0.511	3.14	0.555	3.14	0.229
2.14	0.512	3.15	0.555	3.14	0.229
2.14	0.513	3.15	0.556	3.15	0.229
2.15	0.513	3.15	0.556	3.15	0.229
2.15	0.514	3.15	0.556	3.15	0.229
2.15	0.515	3.15	0.556	3.15	0.229
2.15	0.516	3.15	0.557	3.15	0.229
2.15	0.517	3.15	0.557	3.16	0.229
2.16	0.518	3.16	0.557	3.16	0.229
2.16	0.519	3.16	0.557	3.16	0.229
2.16	0.519	3.16	0.557	3.16	0.229
2.16	0.52	3.16	0.558	3.16	0.229
2.16	0.521	3.16	0.558	3.16	0.229
2.16	0.522	3.16	0.558	3.17	0.229
2.17	0.523	3.17	0.558	3.17	0.229
2.17	0.524	3.17	0.558	3.17	0.229
2.17	0.525	3.17	0.559	3.17	0.229
2.17	0.526	3.17	0.559	3.17	0.229
2.17	0.527	3.17	0.559	3.17	0.229
2.17	0.528	3.18	0.559	3.18	0.229
2.18	0.528	3.18	0.559	3.18	0.229
2.18	0.529	3.18	0.559	3.18	0.229
2.18	0.53	3.18	0.56	3.18	0.229
2.18	0.531	3.18	0.56	3.18	0.229
2.18	0.532	3.18	0.56	3.18	0.229
2.18	0.533	3.19	0.56	3.18	0.228
2.18	0.534	3.19	0.56	3.19	0.228
2.19	0.535	3.19	0.561	3.19	0.228
2.19	0.536	3.19	0.561	3.19	0.228
2.19	0.537	3.19	0.561	3.19	0.228
2.19	0.538	3.19	0.561	3.19	0.228
2.19	0.538	3.2	0.561	3.19	0.228
2.19	0.539	3.2	0.562	3.2	0.228
2.2	0.54	3.2	0.562	3.2	0.228
2.2	0.541	3.2	0.562	3.2	0.228
2.2	0.542	3.2	0.562	3.2	0.228
2.2	0.543	3.2	0.562	3.2	0.228
2.2	0.544	3.2	0.562	3.21	0.228
2.21	0.545	3.21	0.563	3.21	0.228
2.21	0.546	3.21	0.563	3.21	0.228
2.21	0.547	3.21	0.563	3.21	0.228
2.21	0.548	3.21	0.563	3.21	0.228
2.21	0.549	3.21	0.563	3.21	0.228
2.21	0.549	3.21	0.564	3.22	0.228
2.22	0.55	3.22	0.564	3.22	0.228
2.22	0.551	3.22	0.564	3.22	0.228
2.22	0.552	3.22	0.564	3.22	0.228
2.22	0.553	3.22	0.565	3.22	0.228
2.22	0.554	3.22	0.565	3.22	0.228
2.22	0.555	3.23	0.565	3.23	0.228
2.23	0.556	3.23	0.565	3.23	0.228
2.23	0.557	3.23	0.566	3.23	0.228
2.23	0.557	3.23	0.566	3.23	0.228
2.23	0.558	3.23	0.566	3.23	0.228
2.23	0.559	3.23	0.566	3.23	0.228
2.23	0.56	3.24	0.567	3.23	0.228
2.23	0.561	3.24	0.567	3.24	0.228
2.24	0.562	3.24	0.567	3.24	0.228
2.24	0.563	3.24	0.567	3.24	0.227
2.24	0.564	3.24	0.568	3.24	0.227
2.24	0.564	3.24	0.568	3.24	0.227
2.24	0.565	3.25	0.568	3.24	0.227
2.24	0.566	3.25	0.568	3.25	0.227
2.25	0.567	3.25	0.569	3.25	0.227
2.25	0.568	3.25	0.569	3.25	0.227
2.25	0.568	3.25	0.569	3.25	0.227
2.25	0.569	3.25	0.569	3.25	0.227
2.25	0.57	3.25	0.57	3.26	0.227
2.26	0.571	3.26	0.57	3.26	0.227
2.26	0.572	3.26	0.57	3.26	0.227
2.26	0.573	3.26	0.57	3.26	0.227
2.26	0.574	3.26	0.57	3.26	0.227
2.26	0.574	3.26	0.571	3.26	0.227
2.26	0.575	3.26	0.571	3.27	0.227
2.27	0.576	3.27	0.571	3.27	0.227
2.27	0.577	3.27	0.571	3.27	0.227
2.27	0.578	3.27	0.571	3.27	0.227
2.27	0.579	3.27	0.572	3.27	0.227
2.27	0.579	3.27	0.572	3.27	0.227
2.27	0.58	3.28	0.572	3.28	0.227
2.28	0.581	3.28	0.572	3.28	0.227
2.28	0.582	3.28	0.573	3.28	0.227
2.28	0.583	3.28	0.573	3.28	0.227
2.28	0.583	3.28	0.573	3.28	0.227
2.28	0.584	3.28	0.574	3.28	0.227
2.28	0.585	3.29	0.574	3.28	0.227
2.28	0.585	3.29	0.574	3.29	0.227
2.29	0.586	3.29	0.574	3.29	0.227
2.29	0.587	3.29	0.575	3.29	0.227
2.29	0.588	3.29	0.575	3.29	0.227
2.29	0.588	3.29	0.575	3.29	0.227
2.29	0.589	3.3	0.575	3.29	0.227
2.29	0.59	3.3	0.576	3.3	0.227
2.3	0.591	3.3	0.576	3.3	0.227
2.3	0.591	3.3	0.576	3.3	0.227
2.3	0.592	3.3	0.576	3.3	0.227
2.3	0.593	3.3	0.576	3.3	0.227
2.3	0.594	3.3	0.577	3.31	0.227
2.31	0.595	3.31	0.577	3.31	0.227
2.31	0.596	3.31	0.577	3.31	0.227
2.31	0.596	3.31	0.577	3.31	0.226
2.31	0.597	3.31	0.577	3.31	0.226
2.31	0.598	3.31	0.578	3.31	0.226
2.31	0.599	3.31	0.578	3.32	0.226
2.32	0.599	3.32	0.578	3.32	0.226
2.32	0.6	3.32	0.578	3.32	0.226
2.32	0.601	3.32	0.578	3.32	0.226
2.32	0.602	3.32	0.578	3.32	0.226
2.32	0.602	3.32	0.579	3.32	0.226
2.32	0.603	3.33	0.579	3.33	0.226
2.33	0.604	3.33	0.579	3.33	0.226
2.33	0.605	3.33	0.579	3.33	0.226
2.33	0.605	3.33	0.579	3.33	0.226
2.33	0.606	3.33	0.58	3.33	0.226
2.33	0.607	3.33	0.58	3.33	0.226
2.33	0.608	3.34	0.58	3.33	0.226
2.33	0.608	3.34	0.58	3.34	0.226
2.34	0.609	3.34	0.58	3.34	0.226
2.34	0.61	3.34	0.581	3.34	0.226
2.34	0.611	3.34	0.581	3.34	0.226
2.34	0.611	3.34	0.581	3.34	0.226
2.34	0.612	3.35	0.581	3.34	0.226
2.34	0.613	3.35	0.581	3.35	0.226
2.35	0.613	3.35	0.582	3.35	0.226
2.35	0.614	3.35	0.582	3.35	0.226
2.35	0.615	3.35	0.582	3.35	0.226
2.35	0.616	3.35	0.582	3.35	0.226
2.35	0.616	3.35	0.582	3.36	0.226
2.36	0.617	3.36	0.582	3.36	0.226
2.36	0.618	3.36	0.582	3.36	0.226
2.36	0.619	3.36	0.583	3.36	0.225
2.36	0.619	3.36	0.583	3.36	0.225
2.36	0.62	3.36	0.583	3.36	0.225
2.36	0.621	3.36	0.583	3.37	0.225
2.37	0.621	3.37	0.583	3.37	0.225
2.37	0.622	3.37	0.583	3.37	0.225
2.37	0.623	3.37	0.583	3.37	0.225
2.37	0.624	3.37	0.583	3.37	0.225
2.37	0.624	3.37	0.584	3.37	0.225
2.37	0.625	3.38	0.584	3.38	0.225
2.38	0.626	3.38	0.584	3.38	0.225
2.38	0.627	3.38	0.584	3.38	0.225
2.38	0.627	3.38	0.584	3.38	0.225
2.38	0.628	3.38	0.584	3.38	0.225
2.38	0.629	3.38	0.584	3.38	0.225
2.38	0.629	3.39	0.584	3.38	0.225
2.38	0.63	3.39	0.585	3.39	0.225
2.39	0.631	3.39	0.585	3.39	0.225
2.39	0.631	3.39	0.585	3.39	0.225
2.39	0.632	3.39	0.585	3.39	0.224
2.39	0.633	3.39	0.585	3.39	0.224
2.39	0.633	3.4	0.585	3.39	0.224
2.39	0.634	3.4	0.586	3.4	0.224
2.4	0.635	3.4	0.586	3.4	0.224
2.4	0.636	3.4	0.586	3.4	0.224
2.4	0.636	3.4	0.586	3.4	0.224
2.4	0.637	3.4	0.586	3.4	0.224
2.4	0.638	3.4	0.586	3.41	0.224
2.41	0.639	3.41	0.587	3.41	0.224
2.41	0.639	3.41	0.587	3.41	0.224
2.41	0.64	3.41	0.587	3.41	0.224
2.41	0.641	3.41	0.587	3.41	0.224
2.41	0.642	3.41	0.587	3.41	0.224
2.41	0.642	3.41	0.587	3.42	0.224
2.42	0.643	3.42	0.587	3.42	0.224
2.42	0.644	3.42	0.588	3.42	0.224
2.42	0.645	3.42	0.588	3.42	0.223
2.42	0.645	3.42	0.588	3.42	0.223
2.42	0.646	3.42	0.588	3.42	0.223
2.42	0.647	3.43	0.588	3.43	0.223
2.43	0.648	3.43	0.588	3.43	0.223
2.43	0.648	3.43	0.589	3.43	0.223
2.43	0.649	3.43	0.589	3.43	0.223
2.43	0.65	3.43	0.589	3.43	0.223
2.43	0.651	3.43	0.589	3.43	0.223
2.43	0.651	3.44	0.589	3.43	0.223
2.43	0.652	3.44	0.589	3.44	0.223
2.44	0.653	3.44	0.589	3.44	0.223
2.44	0.653	3.44	0.59	3.44	0.223
2.44	0.654	3.44	0.59	3.44	0.223
2.44	0.655	3.44	0.59	3.44	0.223
2.44	0.656	3.45	0.59	3.44	0.223
2.44	0.656	3.45	0.59	3.45	0.223
2.45	0.657	3.45	0.59	3.45	0.223
2.45	0.658	3.45	0.591	3.45	0.223
2.45	0.658	3.45	0.591	3.45	0.223
2.45	0.659	3.45	0.591	3.45	0.223
2.45	0.66	3.45	0.591	3.46	0.222
2.46	0.66	3.46	0.591	3.46	0.222
2.46	0.661	3.46	0.591	3.46	0.222
2.46	0.662	3.46	0.591	3.46	0.222
2.46	0.662	3.46	0.592	3.46	0.222
2.46	0.663	3.46	0.592	3.46	0.222
2.46	0.664	3.46	0.592	3.47	0.222
2.47	0.665	3.47	0.592	3.47	0.222
2.47	0.665	3.47	0.592	3.47	0.222
2.47	0.666	3.47	0.592	3.47	0.222
2.47	0.667	3.47	0.592	3.47	0.222
2.47	0.668	3.47	0.592	3.47	0.222
2.47	0.668	3.48	0.593	3.48	0.222
2.48	0.669	3.48	0.593	3.48	0.222
2.48	0.67	3.48	0.593	3.48	0.222
2.48	0.67	3.48	0.593	3.48	0.222
2.48	0.671	3.48	0.593	3.48	0.222
2.48	0.672	3.48	0.593	3.48	0.222
2.48	0.672	3.49	0.593	3.48	0.222
2.48	0.673	3.49	0.593	3.49	0.222
2.49	0.674	3.49	0.594	3.49	0.222
2.49	0.674	3.49	0.594	3.49	0.222
2.49	0.675	3.49	0.594	3.49	0.222
2.49	0.676	3.49	0.594	3.49	0.222
2.49	0.676	3.5	0.594	3.49	0.221
2.49	0.677	3.5	0.594	3.5	0.221
2.5	0.678	3.5	0.594	3.5	0.221
2.5	0.678	3.5	0.594	3.5	0.221
2.5	0.679	3.5	0.594	3.5	0.221
2.5	0.68	3.5	0.595	3.5	0.221
2.5	0.68	3.5	0.595	3.51	0.221
2.51	0.681	3.51	0.595	3.51	0.221
2.51	0.682	3.51	0.595	3.51	0.221
2.51	0.682	3.51	0.595	3.51	0.221
2.51	0.683	3.51	0.595	3.51	0.221
2.51	0.684	3.51	0.595	3.51	0.221
2.51	0.684	3.51	0.595	3.52	0.221
2.52	0.685	3.52	0.595	3.52	0.221
2.52	0.685	3.52	0.596	3.52	0.221
2.52	0.686	3.52	0.596	3.52	0.221
2.52	0.687	3.52	0.596	3.52	0.221
2.52	0.687	3.52	0.596	3.52	0.221
2.52	0.688	3.53	0.596	3.53	0.22
2.53	0.689	3.53	0.596	3.53	0.22
2.53	0.689	3.53	0.596	3.53	0.22
2.53	0.69	3.53	0.596	3.53	0.22
2.53	0.69	3.53	0.597	3.53	0.22
2.53	0.691	3.53	0.597	3.53	0.22
2.53	0.691	3.53	0.597	3.53	0.22
2.53	0.692	3.54	0.597	3.54	0.22
2.54	0.693	3.54	0.597	3.54	0.22
2.54	0.693	3.54	0.597	3.54	0.22
2.54	0.694	3.54	0.597	3.54	0.22
2.54	0.695	3.54	0.598	3.54	0.22
2.54	0.695	3.55	0.598	3.54	0.22
2.54	0.696	3.55	0.598	3.55	0.22
2.55	0.696	3.55	0.598	3.55	0.219
2.55	0.697	3.55	0.598	3.55	0.219
2.55	0.697	3.55	0.598	3.55	0.219
2.55	0.698	3.55	0.598	3.55	0.219
2.55	0.699	3.55	0.599	3.56	0.219
2.56	0.699	3.56	0.599	3.56	0.219
2.56	0.7	3.56	0.599	3.56	0.219
2.56	0.7	3.56	0.599	3.56	0.219
2.56	0.701	3.56	0.599	3.56	0.219
2.56	0.701	3.56	0.599	3.56	0.219
2.56	0.702	3.57	0.599	3.57	0.219
2.57	0.703	3.57	0.599	3.57	0.218
2.57	0.703	3.57	0.599	3.57	0.218
2.57	0.704	3.57	0.6	3.57	0.218
2.57	0.704	3.57	0.6	3.57	0.218
2.57	0.705	3.57	0.6	3.57	0.218
2.57	0.706	3.58	0.6	3.58	0.218
2.58	0.706	3.58	0.6	3.58	0.218
2.58	0.707	3.58	0.6	3.58	0.218
2.58	0.707	3.58	0.6	3.58	0.218
2.58	0.708	3.58	0.6	3.58	0.218
2.58	0.709	3.58	0.6	3.58	0.217
2.58	0.709	3.58	0.601	3.58	0.217
2.58	0.71	3.59	0.601	3.59	0.217
2.59	0.71	3.59	0.601	3.59	0.217
2.59	0.711	3.59	0.601	3.59	0.217
2.59	0.711	3.59	0.601	3.59	0.217
2.59	0.712	3.59	0.601	3.59	0.217
2.59	0.713	3.6	0.601	3.59	0.217
2.59	0.713	3.6	0.601	3.6	0.217
2.6	0.714	3.6	0.602	3.6	0.216
2.6	0.714	3.6	0.602	3.6	0.216
2.6	0.715	3.6	0.602	3.6	0.216
2.6	0.715	3.6	0.602	3.6	0.216
2.6	0.716	3.6	0.602	3.61	0.216
2.61	0.717	3.61	0.602	3.61	0.216
2.61	0.717	3.61	0.602	3.61	0.216
2.61	0.718	3.61	0.603	3.61	0.216
2.61	0.718	3.61	0.603	3.61	0.216
2.61	0.719	3.61	0.603	3.61	0.216
2.61	0.72	3.62	0.603	3.62	0.215
2.62	0.72	3.62	0.603	3.62	0.215
2.62	0.721	3.62	0.603	3.62	0.215
2.62	0.722	3.62	0.603	3.62	0.215
2.62	0.722	3.62	0.604	3.62	0.215
2.62	0.723	3.62	0.604	3.62	0.215
2.62	0.723	3.63	0.604	3.63	0.215
2.63	0.724	3.63	0.604	3.63	0.215
2.63	0.725	3.63	0.604	3.63	0.215
2.63	0.725	3.63	0.604	3.63	0.215
2.63	0.726	3.63	0.604	3.63	0.214
2.63	0.726	3.63	0.604	3.63	0.214
2.63	0.727	3.63	0.605	3.63	0.214
2.63	0.728	3.64	0.605	3.64	0.214
2.64	0.728	3.64	0.605	3.64	0.214
2.64	0.729	3.64	0.605	3.64	0.214
2.64	0.729	3.64	0.605	3.64	0.214
2.64	0.73	3.64	0.605	3.64	0.214
2.64	0.73	3.65	0.605	3.64	0.214
2.64	0.731	3.65	0.605	3.65	0.214
2.65	0.732	3.65	0.605	3.65	0.214
2.65	0.732	3.65	0.606	3.65	0.214
2.65	0.733	3.65	0.606	3.65	0.214
2.65	0.733	3.65	0.606	3.65	0.214
2.65	0.734	3.65	0.606	3.66	0.213
2.66	0.734	3.66	0.606	3.66	0.213
2.66	0.735	3.66	0.606	3.66	0.213
2.66	0.735	3.66	0.606	3.66	0.213
2.66	0.736	3.66	0.606	3.66	0.213
2.66	0.736	3.66	0.606	3.66	0.213
2.66	0.737	3.67	0.607	3.67	0.213
2.67	0.737	3.67	0.607	3.67	0.213
2.67	0.738	3.67	0.607	3.67	0.213
2.67	0.738	3.67	0.607	3.67	0.213
2.67	0.739	3.67	0.607	3.67	0.213
2.67	0.739	3.67	0.607	3.67	0.213
2.67	0.74	3.68	0.607	3.68	0.213
2.68	0.741	3.68	0.607	3.68	0.213
2.68	0.741	3.68	0.607	3.68	0.213
2.68	0.742	3.68	0.607	3.68	0.213
2.68	0.742	3.68	0.607	3.68	0.212
2.68	0.743	3.68	0.608	3.68	0.212
2.68	0.743	3.68	0.608	3.68	0.212
2.68	0.744	3.69	0.608	3.69	0.212
2.69	0.744	3.69	0.608	3.69	0.212
2.69	0.745	3.69	0.608	3.69	0.212
2.69	0.745	3.69	0.608	3.69	0.212
2.69	0.746	3.69	0.608	3.69	0.212
2.69	0.746	3.7	0.608	3.69	0.212
2.69	0.747	3.7	0.608	3.7	0.212
2.7	0.747	3.7	0.608	3.7	0.212
2.7	0.748	3.7	0.608	3.7	0.212
2.7	0.748	3.7	0.608	3.7	0.212
2.7	0.749	3.7	0.608	3.7	0.212
2.7	0.749	3.7	0.608	3.71	0.212
2.71	0.75	3.71	0.608	3.71	0.212
2.71	0.75	3.71	0.608	3.71	0.212
2.71	0.751	3.71	0.608	3.71	0.212
2.71	0.751	3.71	0.608	3.71	0.212
2.71	0.752	3.71	0.609	3.71	0.212
2.71	0.752	3.72	0.609	3.72	0.212
2.72	0.752	3.72	0.609	3.72	0.211
2.72	0.753	3.72	0.609	3.72	0.211
2.72	0.753	3.72	0.609	3.72	0.211
2.72	0.754	3.72	0.609	3.72	0.211
2.72	0.755	3.72	0.609	3.72	0.211
2.72	0.755	3.73	0.609	3.73	0.211
2.73	0.756	3.73	0.609	3.73	0.211
2.73	0.756	3.73	0.609	3.73	0.211
2.73	0.757	3.73	0.609	3.73	0.211
2.73	0.757	3.73	0.609	3.73	0.211
2.73	0.758	3.73	0.609	3.73	0.211
2.73	0.758	3.73	0.609	3.73	0.21
2.73	0.759	3.74	0.609	3.74	0.21
2.74	0.759	3.74	0.61	3.74	0.21
2.74	0.76	3.74	0.61	3.74	0.21
2.74	0.76	3.74	0.61	3.74	0.21
2.74	0.761	3.74	0.61	3.74	0.21
2.74	0.761	3.75	0.61	3.74	0.21
2.74	0.762	3.75	0.61	3.75	0.21
2.75	0.762	3.75	0.61	3.75	0.21
2.75	0.763	3.75	0.61	3.75	0.21
2.75	0.763	3.75	0.61	3.75	0.209
2.75	0.764	3.75	0.61	3.75	0.209
2.75	0.764	3.75	0.611	3.76	0.209
2.76	0.765	3.76	0.611	3.76	0.209
2.76	0.765	3.76	0.611	3.76	0.209
2.76	0.766	3.76	0.611	3.76	0.209
2.76	0.766	3.76	0.611	3.76	0.209
2.76	0.767	3.76	0.611	3.76	0.209
2.76	0.768	3.77	0.611	3.77	0.209
2.77	0.768	3.77	0.611	3.77	0.209
2.77	0.769	3.77	0.611	3.77	0.209
2.77	0.769	3.77	0.612	3.77	0.208
2.77	0.77	3.77	0.612	3.77	0.208
2.77	0.77	3.77	0.612	3.77	0.208
2.77	0.771	3.78	0.612	3.78	0.208
2.78	0.771	3.78	0.612	3.78	0.208
2.78	0.772	3.78	0.612	3.78	0.208
2.78	0.772	3.78	0.612	3.78	0.208
2.78	0.773	3.78	0.612	3.78	0.208
2.78	0.773	3.78	0.612	3.78	0.208
2.78	0.774	3.78	0.613	3.78	0.207
2.78	0.774	3.79	0.613	3.79	0.207
2.79	0.774	3.79	0.613	3.79	0.207
2.79	0.775	3.79	0.613	3.79	0.207
2.79	0.775	3.79	0.613	3.79	0.207
2.79	0.776	3.79	0.613	3.79	0.207
2.79	0.776	3.8	0.613	3.79	0.207
2.79	0.777	3.8	0.613	3.8	0.207
2.8	0.777	3.8	0.613	3.8	0.207
2.8	0.778	3.8	0.614	3.8	0.207
2.8	0.778	3.8	0.614	3.8	0.206
2.8	0.779	3.8	0.614	3.8	0.206
2.8	0.779	3.8	0.614	3.81	0.206
2.81	0.78	3.81	0.614	3.81	0.206
2.81	0.78	3.81	0.614	3.81	0.206
2.81	0.781	3.81	0.614	3.81	0.206
2.81	0.781	3.81	0.614	3.81	0.206
2.81	0.782	3.81	0.615	3.81	0.206
2.81	0.782	3.82	0.615	3.82	0.206
2.82	0.782	3.82	0.615	3.82	0.206
2.82	0.783	3.82	0.615	3.82	0.206
2.82	0.783	3.82	0.615	3.82	0.206
2.82	0.784	3.82	0.615	3.82	0.206
2.82	0.784	3.82	0.615	3.82	0.206
2.82	0.784	3.83	0.615	3.83	0.206
2.83	0.785	3.83	0.615	3.83	0.206
2.83	0.785	3.83	0.615	3.83	0.206
2.83	0.786	3.83	0.616	3.83	0.205
2.83	0.786	3.83	0.616	3.83	0.205
2.83	0.786	3.83	0.616	3.83	0.205
2.83	0.787	3.83	0.616	3.83	0.205
2.83	0.787	3.84	0.616	3.84	0.205
2.84	0.788	3.84	0.616	3.84	0.205
2.84	0.788	3.84	0.616	3.84	0.205
2.84	0.788	3.84	0.616	3.84	0.205
2.84	0.789	3.84	0.616	3.84	0.205
2.84	0.789	3.85	0.617	3.84	0.205
2.84	0.79	3.85	0.617	3.85	0.205
2.85	0.79	3.85	0.617	3.85	0.205
2.85	0.79	3.85	0.617	3.85	0.205
2.85	0.791	3.85	0.617	3.85	0.205
2.85	0.791	3.85	0.617	3.85	0.205
2.85	0.791	3.85	0.617	3.86	0.205
2.86	0.792	3.86	0.617	3.86	0.205
2.86	0.792	3.86	0.617	3.86	0.205
2.86	0.792	3.86	0.617	3.86	0.205
2.86	0.793	3.86	0.618	3.86	0.204
2.86	0.793	3.86	0.618	3.86	0.204
2.86	0.794	3.87	0.618	3.87	0.204
2.87	0.794	3.87	0.618	3.87	0.204
2.87	0.794	3.87	0.618	3.87	0.204
2.87	0.795	3.87	0.618	3.87	0.204
2.87	0.795	3.87	0.618	3.87	0.204
2.87	0.796	3.87	0.618	3.87	0.204
2.87	0.796	3.88	0.618	3.88	0.204
2.88	0.797	3.88	0.618	3.88	0.204
2.88	0.797	3.88	0.618	3.88	0.204
2.88	0.797	3.88	0.619	3.88	0.204
2.88	0.798	3.88	0.619	3.88	0.204
2.88	0.798	3.88	0.619	3.88	0.204
2.88	0.799	3.88	0.619	3.88	0.204
2.88	0.799	3.89	0.619	3.89	0.203
2.89	0.799	3.89	0.619	3.89	0.203
2.89	0.8	3.89	0.619	3.89	0.203
2.89	0.8	3.89	0.619	3.89	0.203
2.89	0.8	3.89	0.619	3.89	0.203
2.89	0.801	3.9	0.619	3.89	0.203
2.89	0.801	3.9	0.619	3.9	0.203
2.9	0.802	3.9	0.62	3.9	0.203
2.9	0.802	3.9	0.62	3.9	0.203
2.9	0.803	3.9	0.62	3.9	0.203
2.9	0.803	3.9	0.62	3.9	0.203
2.9	0.803	3.9	0.62	3.91	0.203
2.91	0.804	3.91	0.62	3.91	0.202
2.91	0.804	3.91	0.62	3.91	0.202
2.91	0.805	3.91	0.62	3.91	0.202
2.91	0.805	3.91	0.62	3.91	0.202
2.91	0.805	3.91	0.62	3.91	0.202
2.91	0.806	3.92	0.62	3.92	0.202
2.92	0.806	3.92	0.62	3.92	0.202
2.92	0.807	3.92	0.62	3.92	0.202
2.92	0.807	3.92	0.62	3.92	0.201
2.92	0.807	3.92	0.62	3.92	0.201
2.92	0.808	3.92	0.62	3.92	0.201
2.92	0.808	3.93	0.62	3.93	0.201
2.93	0.808	3.93	0.62	3.93	0.201
2.93	0.809	3.93	0.62	3.93	0.201
2.93	0.809	3.93	0.621	3.93	0.201
2.93	0.81	3.93	0.621	3.93	0.201
2.93	0.81	3.93	0.621	3.93	0.2
2.93	0.81	3.93	0.621	3.93	0.2
2.93	0.811	3.94	0.621	3.94	0.2
2.94	0.811	3.94	0.621	3.94	0.2
2.94	0.812	3.94	0.621	3.94	0.2
2.94	0.812	3.94	0.621	3.94	0.2
2.94	0.812	3.94	0.621	3.94	0.2
2.94	0.813	3.95	0.621	3.94	0.199
2.94	0.813	3.95	0.621	3.95	0.199
2.95	0.814	3.95	0.621	3.95	0.199
2.95	0.814	3.95	0.621	3.95	0.199
2.95	0.814	3.95	0.621	3.95	0.199
2.95	0.815	3.95	0.621	3.95	0.199
2.95	0.815	3.95	0.621	3.96	0.198
2.96	0.815	3.96	0.621	3.96	0.198
2.96	0.816	3.96	0.621	3.96	0.198
2.96	0.816	3.96	0.621	3.96	0.198
2.96	0.816	3.96	0.621	3.96	0.198
2.96	0.817	3.96	0.621	3.96	0.198
2.96	0.817	3.97	0.621	3.97	0.198
2.97	0.817	3.97	0.621	3.97	0.197
2.97	0.818	3.97	0.621	3.97	0.197
2.97	0.818	3.97	0.621	3.97	0.197
2.97	0.818	3.97	0.621	3.97	0.197
2.97	0.819	3.97	0.622	3.97	0.197
2.97	0.819	3.98	0.622	3.98	0.197
2.98	0.819	3.98	0.622	3.98	0.197
2.98	0.82	3.98	0.622	3.98	0.196
2.98	0.82	3.98	0.622	3.98	0.196
2.98	0.82	3.98	0.622	3.98	0.196
2.98	0.821	3.98	0.622	3.98	0.196
2.98	0.821	3.98	0.622	3.98	0.196
2.98	0.821	3.99	0.622	3.99	0.196
2.99	0.822	3.99	0.622	3.99	0.195
2.99	0.822	3.99	0.622	3.99	0.195
2.99	0.822	3.99	0.622	3.99	0.195
2.99	0.822	3.99	0.622	3.99	0.195
2.99	0.823	4	0.622	3.99	0.195
2.99	0.823	4	0.622	4	0.195
3	0.823	4	0.622	4	0.195
3	0.824	4	0.622	4	0.194
3	0.824	4	0.622	4	0.194
3	0.824	4	0.622	4	0.194
3	0.825	4	0.622	4.01	0.194
3.01	0.825	4.01	0.622	4.01	0.194
3.01	0.825	4.01	0.622	4.01	0.194
3.01	0.825	4.01	0.623	4.01	0.193
3.01	0.826	4.01	0.623	4.01	0.193
3.01	0.826	4.01	0.623	4.01	0.193
3.01	0.826	4.02	0.623	4.02	0.193
3.02	0.827	4.02	0.623	4.02	0.193
3.02	0.827	4.02	0.623	4.02	0.193
3.02	0.827	4.02	0.623	4.02	0.193
3.02	0.827	4.02	0.623	4.02	0.192
3.02	0.828	4.02	0.623	4.02	0.192
3.02	0.828	4.03	0.623	4.03	0.192
3.03	0.828	4.03	0.623	4.03	0.192
3.03	0.829	4.03	0.623	4.03	0.192
3.03	0.829	4.03	0.623	4.03	0.192
3.03	0.829	4.03	0.623	4.03	0.191
3.03	0.83	4.03	0.623	4.03	0.191
3.03	0.83	4.03	0.623	4.03	0.191
3.03	0.83	4.04	0.623	4.04	0.191
3.04	0.83	4.04	0.623	4.04	0.191
3.04	0.831	4.04	0.623	4.04	0.191
3.04	0.831	4.04	0.623	4.04	0.191
3.04	0.831	4.04	0.623	4.04	0.191
3.04	0.831	4.05	0.623	4.04	0.19
3.04	0.832	4.05	0.623	4.05	0.19
3.05	0.832	4.05	0.623	4.05	0.19
3.05	0.832	4.05	0.623	4.05	0.19
3.05	0.832	4.05	0.624	4.05	0.19
3.05	0.833	4.05	0.624	4.05	0.19
3.05	0.833	4.05	0.624	4.06	0.19
3.06	0.833	4.06	0.624	4.06	0.19
3.06	0.833	4.06	0.624	4.06	0.189
3.06	0.834	4.06	0.624	4.06	0.189
3.06	0.834	4.06	0.624	4.06	0.189
3.06	0.834	4.06	0.624	4.06	0.189
3.06	0.835	4.07	0.624	4.07	0.189
3.07	0.835	4.07	0.624	4.07	0.189
3.07	0.835	4.07	0.624	4.07	0.189
3.07	0.835	4.07	0.624	4.07	0.189
3.07	0.836	4.07	0.624	4.07	0.189
3.07	0.836	4.07	0.624	4.07	0.188
3.07	0.836	4.08	0.624	4.08	0.188
3.08	0.836	4.08	0.624	4.08	0.188
3.08	0.837	4.08	0.624	4.08	0.188
3.08	0.837	4.08	0.624	4.08	0.188
3.08	0.837	4.08	0.624	4.08	0.188
3.08	0.838	4.08	0.624	4.08	0.188
3.08	0.838	4.08	0.624	4.08	0.188
3.08	0.838	4.09	0.624	4.09	0.188
3.09	0.839	4.09	0.624	4.09	0.188
3.09	0.839	4.09	0.624	4.09	0.187
3.09	0.839	4.09	0.624	4.09	0.187
3.09	0.839	4.09	0.624	4.09	0.187
3.09	0.84	4.1	0.624	4.09	0.187
3.09	0.84	4.1	0.624	4.1	0.187
3.1	0.84	4.1	0.624	4.1	0.187
3.1	0.84	4.1	0.624	4.1	0.187
3.1	0.841	4.1	0.624	4.1	0.187
3.1	0.841	4.1	0.624	4.1	0.187
3.1	0.841	4.1	0.624	4.11	0.187
3.11	0.841	4.11	0.624	4.11	0.187
3.11	0.842	4.11	0.624	4.11	0.186
3.11	0.842	4.11	0.624	4.11	0.186
3.11	0.842	4.11	0.624	4.11	0.186
3.11	0.842	4.11	0.624	4.11	0.186
3.11	0.843	4.12	0.624	4.12	0.186
3.12	0.843	4.12	0.624	4.12	0.186
3.12	0.843	4.12	0.624	4.12	0.186
3.12	0.844	4.12	0.624	4.12	0.186
3.12	0.844	4.12	0.624	4.12	0.186
3.12	0.844	4.12	0.624	4.12	0.186
3.12	0.844	4.13	0.624	4.13	0.186
3.13	0.845	4.13	0.624	4.13	0.185
3.13	0.845	4.13	0.624	4.13	0.185
3.13	0.845	4.13	0.624	4.13	0.185
3.13	0.846	4.13	0.624	4.13	0.185
3.13	0.846	4.13	0.624	4.13	0.185
3.13	0.846	4.13	0.624	4.13	0.185
3.13	0.847	4.14	0.624	4.14	0.185
3.14	0.847	4.14	0.624	4.14	0.185
3.14	0.847	4.14	0.624	4.14	0.185
3.14	0.848	4.14	0.624	4.14	0.185
3.14	0.848	4.14	0.624	4.14	0.185
3.14	0.848	4.15	0.624	4.14	0.185
3.14	0.849	4.15	0.624	4.15	0.185
3.15	0.849	4.15	0.624	4.15	0.185
3.15	0.849	4.15	0.624	4.15	0.184
3.15	0.85	4.15	0.624	4.15	0.184
3.15	0.85	4.15	0.624	4.15	0.184
3.15	0.85	4.15	0.624	4.16	0.184
3.16	0.851	4.16	0.624	4.16	0.184
3.16	0.851	4.16	0.624	4.16	0.184
3.16	0.851	4.16	0.624	4.16	0.184
3.16	0.851	4.16	0.624	4.16	0.184
3.16	0.852	4.16	0.624	4.16	0.184
3.16	0.852	4.17	0.624	4.17	0.184
3.17	0.852	4.17	0.624	4.17	0.184
3.17	0.853	4.17	0.624	4.17	0.184
3.17	0.853	4.17	0.624	4.17	0.184
3.17	0.853	4.17	0.624	4.17	0.184
3.17	0.853	4.17	0.624	4.17	0.184
3.17	0.854	4.18	0.624	4.18	0.184
3.18	0.854	4.18	0.624	4.18	0.184
3.18	0.854	4.18	0.624	4.18	0.184
3.18	0.854	4.18	0.624	4.18	0.184
3.18	0.855	4.18	0.624	4.18	0.183
3.18	0.855	4.18	0.625	4.18	0.183
3.18	0.855	4.18	0.625	4.18	0.183
3.18	0.855	4.19	0.625	4.19	0.183
3.19	0.856	4.19	0.625	4.19	0.183
3.19	0.856	4.19	0.625	4.19	0.183
3.19	0.856	4.19	0.625	4.19	0.183
3.19	0.856	4.19	0.625	4.19	0.183
3.19	0.857	4.2	0.625	4.19	0.183
3.19	0.857	4.2	0.625	4.2	0.183
3.2	0.857	4.2	0.625	4.2	0.183
3.2	0.857	4.2	0.625	4.2	0.183
3.2	0.857	4.2	0.625	4.2	0.182
3.2	0.857	4.2	0.625	4.2	0.182
3.2	0.858	4.2	0.625	4.21	0.182
3.21	0.858	4.21	0.625	4.21	0.182
3.21	0.858	4.21	0.625	4.21	0.182
3.21	0.858	4.21	0.625	4.21	0.182
3.21	0.858	4.21	0.625	4.21	0.182
3.21	0.858	4.21	0.625	4.21	0.182
3.21	0.858	4.22	0.625	4.22	0.182
3.22	0.858	4.22	0.625	4.22	0.182
3.22	0.859	4.22	0.625	4.22	0.181
3.22	0.859	4.22	0.625	4.22	0.181
3.22	0.859	4.22	0.625	4.22	0.181
3.22	0.859	4.22	0.625	4.22	0.181
3.22	0.859	4.23	0.625	4.23	0.181
3.23	0.859	4.23	0.625	4.23	0.181
3.23	0.859	4.23	0.625	4.23	0.181
3.23	0.859	4.23	0.625	4.23	0.181
3.23	0.86	4.23	0.625	4.23	0.181
3.23	0.86	4.23	0.625	4.23	0.18
3.23	0.86	4.23	0.625	4.23	0.18
3.23	0.86	4.24	0.625	4.24	0.18
3.24	0.86	4.24	0.625	4.24	0.18
3.24	0.86	4.24	0.625	4.24	0.18
3.24	0.861	4.24	0.625	4.24	0.18
3.24	0.861	4.24	0.625	4.24	0.18
3.24	0.861	4.25	0.625	4.24	0.179
3.24	0.861	4.25	0.625	4.25	0.179
3.25	0.861	4.25	0.625	4.25	0.179
3.25	0.861	4.25	0.625	4.25	0.179
3.25	0.862	4.25	0.625	4.25	0.179
3.25	0.862	4.25	0.625	4.25	0.179
3.25	0.862	4.25	0.625	4.26	0.179
3.26	0.862	4.26	0.625	4.26	0.179
3.26	0.863	4.26	0.625	4.26	0.178
3.26	0.863	4.26	0.625	4.26	0.178
3.26	0.863	4.26	0.625	4.26	0.178
3.26	0.863	4.26	0.625	4.26	0.178
3.26	0.863	4.27	0.625	4.27	0.178
3.27	0.864	4.27	0.625	4.27	0.178
3.27	0.864	4.27	0.625	4.27	0.178
3.27	0.864	4.27	0.625	4.27	0.178
3.27	0.864	4.27	0.625	4.27	0.177
3.27	0.864	4.27	0.625	4.27	0.177
3.27	0.865	4.28	0.625	4.28	0.177
3.28	0.865	4.28	0.625	4.28	0.177
3.28	0.865	4.28	0.625	4.28	0.177
3.28	0.865	4.28	0.625	4.28	0.177
3.28	0.866	4.28	0.625	4.28	0.177
3.28	0.866	4.28	0.625	4.28	0.177
3.28	0.866	4.28	0.625	4.28	0.177
3.28	0.866	4.29	0.625	4.29	0.177
3.29	0.867	4.29	0.625	4.29	0.176
3.29	0.867	4.29	0.625	4.29	0.176
3.29	0.867	4.29	0.625	4.29	0.176
3.29	0.868	4.29	0.625	4.29	0.176
3.29	0.868	4.3	0.625	4.29	0.176
3.29	0.868	4.3	0.625	4.3	0.176
3.3	0.868	4.3	0.625	4.3	0.176
3.3	0.869	4.3	0.626	4.3	0.176
3.3	0.869	4.3	0.626	4.3	0.176
3.3	0.869	4.3	0.626	4.3	0.176
3.3	0.87	4.3	0.626	4.31	0.176
3.31	0.87	4.31	0.626	4.31	0.175
3.31	0.87	4.31	0.626	4.31	0.175
3.31	0.87	4.31	0.626	4.31	0.175
3.31	0.871	4.31	0.626	4.31	0.175
3.31	0.871	4.31	0.626	4.31	0.175
3.31	0.871	4.32	0.626	4.32	0.175
3.32	0.871	4.32	0.626	4.32	0.175
3.32	0.872	4.32	0.626	4.32	0.175
3.32	0.872	4.32	0.626	4.32	0.175
3.32	0.872	4.32	0.626	4.32	0.175
3.32	0.872	4.32	0.626	4.32	0.175
3.32	0.873	4.33	0.626	4.33	0.175
3.33	0.873	4.33	0.626	4.33	0.175
[truncated: 12,280 more rows]

## Sheet: DSC-333K
C6H6		C6H10		C6H12
Time (min)	Heat Flow (W/g)	Time (min)	Heat Flow (W/g)	Time (min)	Heat Flow (W/g)
0	0.004	0	0	0	0.002
0	0.004	0.02	0	0	0.002
0	0.004	0.04	0	0	0.002
0	0.004	0.14	0	0	0.002
0	0.004	0.24	0	0	0.002
0.01	0.004	0.34	0	0	0.002
0.01	0.004	0.34	0	0	0.002
0.01	0.004	0.34	0	0.01	0.002
0.01	0.004	0.34	0	0.01	0.002
0.01	0.004	0.34	0	0.01	0.002
0.01	0.004	0.35	0	0.01	0.002
0.02	0.004	0.35	0	0.01	0.002
0.02	0.004	0.35	0	0.02	0.002
0.02	0.004	0.35	0	0.02	0.002
0.02	0.004	0.35	0	0.02	0.002
0.02	0.004	0.36	0	0.02	0.002
0.02	0.004	0.36	0	0.02	0.002
0.03	0.004	0.36	0	0.02	0.002
0.03	0.004	0.36	0	0.02	0.002
0.03	0.004	0.36	0	0.03	0.002
0.03	0.004	0.36	0	0.03	0.002
0.03	0.004	0.37	0	0.03	0.002
0.03	0.004	0.37	0	0.03	0.002
0.03	0.004	0.37	0	0.03	0.002
0.04	0.004	0.37	0	0.04	0.002
0.04	0.004	0.37	0	0.04	0.002
0.04	0.004	0.37	0	0.04	0.002
0.04	0.004	0.38	0	0.04	0.002
0.04	0.004	0.38	0	0.04	0.002
0.04	0.004	0.38	0	0.04	0.002
0.05	0.004	0.38	0	0.05	0.002
0.05	0.004	0.38	0	0.05	0.002
0.05	0.004	0.38	0	0.05	0.002
0.05	0.004	0.38	0	0.05	0.002
0.05	0.004	0.39	0	0.05	0.002
0.06	0.004	0.39	0	0.05	0.002
0.06	0.004	0.39	0	0.05	0.002
0.06	0.004	0.39	0	0.06	0.002
0.06	0.004	0.39	0	0.06	0.002
0.06	0.004	0.39	0	0.06	0.002
0.06	0.004	0.4	0	0.06	0.002
0.07	0.004	0.4	0	0.06	0.002
0.07	0.004	0.4	0	0.07	0.002
0.07	0.004	0.4	0	0.07	0.002
0.07	0.004	0.4	0	0.07	0.002
0.07	0.004	0.41	0	0.07	0.002
0.07	0.004	0.41	0	0.07	0.002
0.08	0.004	0.41	0	0.07	0.002
0.08	0.004	0.41	0	0.07	0.002
0.08	0.004	0.41	0	0.08	0.002
0.08	0.004	0.41	0	0.08	0.002
0.08	0.004	0.42	0	0.08	0.002
0.08	0.004	0.42	0	0.08	0.002
0.08	0.004	0.42	0	0.08	0.002
0.09	0.004	0.42	0	0.09	0.002
0.09	0.004	0.42	0	0.09	0.002
0.09	0.004	0.42	0	0.09	0.002
0.09	0.004	0.43	0	0.09	0.002
0.09	0.004	0.43	0	0.09	0.002
0.09	0.004	0.43	0	0.09	0.002
0.1	0.004	0.43	0	0.1	0.002
0.1	0.004	0.43	0	0.1	0.002
0.1	0.004	0.43	0	0.1	0.002
0.1	0.004	0.43	0	0.1	0.002
0.1	0.004	0.44	0	0.1	0.002
0.11	0.004	0.44	0	0.1	0.002
0.11	0.004	0.44	0	0.1	0.002
0.11	0.004	0.44	0	0.11	0.002
0.11	0.004	0.44	0	0.11	0.002
0.11	0.004	0.44	0	0.11	0.002
0.11	0.004	0.45	0	0.11	0.002
0.12	0.004	0.45	0	0.11	0.002
0.12	0.004	0.45	0	0.12	0.002
0.12	0.004	0.45	0	0.12	0.002
0.12	0.004	0.45	0	0.12	0.002
0.12	0.004	0.46	0	0.12	0.002
0.12	0.004	0.46	0	0.12	0.002
0.13	0.004	0.46	0	0.12	0.002
0.13	0.004	0.46	0	0.12	0.002
0.13	0.004	0.46	0	0.13	0.002
0.13	0.004	0.46	0	0.13	0.002
0.13	0.004	0.47	0	0.13	0.002
0.13	0.004	0.47	0	0.13	0.002
0.13	0.004	0.47	0	0.13	0.002
0.14	0.004	0.47	0	0.14	0.002
0.14	0.004	0.47	0	0.14	0.002
0.14	0.004	0.47	0	0.14	0.002
0.14	0.004	0.48	0	0.14	0.002
0.14	0.004	0.48	0	0.14	0.002
0.14	0.004	0.48	0	0.14	0.002
0.15	0.004	0.48	0	0.15	0.002
0.15	0.004	0.48	0	0.15	0.002
0.15	0.004	0.48	0	0.15	0.002
0.15	0.004	0.48	0	0.15	0.002
0.15	0.004	0.49	0	0.15	0.002
0.16	0.004	0.49	0	0.15	0.002
0.16	0.004	0.49	0	0.15	0.002
0.16	0.004	0.49	0	0.16	0.002
0.16	0.003	0.49	0	0.16	0.002
0.16	0.003	0.49	0	0.16	0.002
0.16	0.003	0.5	0	0.16	0.002
0.17	0.003	0.5	0	0.16	0.002
0.17	0.003	0.5	0	0.17	0.002
0.17	0.003	0.5	0	0.17	0.002
0.17	0.003	0.5	0	0.17	0.002
0.17	0.003	0.51	0	0.17	0.002
0.17	0.003	0.51	0	0.17	0.002
0.18	0.003	0.51	0	0.17	0.002
0.18	0.003	0.51	0	0.17	0.002
0.18	0.003	0.51	0	0.18	0.002
0.18	0.003	0.51	0	0.18	0.002
0.18	0.003	0.52	0	0.18	0.002
0.18	0.003	0.52	0	0.18	0.002
0.18	0.003	0.52	0	0.18	0.002
0.19	0.003	0.52	0	0.19	0.002
0.19	0.003	0.52	0	0.19	0.002
0.19	0.003	0.52	0	0.19	0.002
0.19	0.003	0.53	0	0.19	0.002
0.19	0.003	0.53	0	0.19	0.002
0.19	0.003	0.53	0	0.19	0.002
0.2	0.003	0.53	0	0.2	0.002
0.2	0.003	0.53	0	0.2	0.002
0.2	0.003	0.53	0	0.2	0.002
0.2	0.003	0.53	0	0.2	0.002
0.2	0.003	0.54	0	0.2	0.002
0.21	0.003	0.54	0	0.2	0.002
0.21	0.003	0.54	0	0.2	0.002
0.21	0.003	0.54	0	0.21	0.002
0.21	0.003	0.54	0	0.21	0.002
0.21	0.003	0.54	0	0.21	0.002
0.21	0.003	0.55	0	0.21	0.002
0.22	0.003	0.55	0	0.21	0.002
0.22	0.003	0.55	0	0.22	0.002
0.22	0.003	0.55	0	0.22	0.002
0.22	0.003	0.55	0	0.22	0.002
0.22	0.003	0.56	0	0.22	0.002
0.22	0.003	0.56	0	0.22	0.002
0.23	0.003	0.56	0	0.22	0.002
0.23	0.003	0.56	0	0.22	0.002
0.23	0.003	0.56	0	0.23	0.002
0.23	0.003	0.56	0	0.23	0.002
0.23	0.003	0.57	0	0.23	0.002
0.23	0.003	0.57	0	0.23	0.002
0.23	0.003	0.57	0	0.23	0.002
0.24	0.003	0.57	0	0.24	0.002
0.24	0.003	0.57	0	0.24	0.002
0.24	0.003	0.57	0	0.24	0.002
0.24	0.003	0.58	0	0.24	0.002
0.24	0.003	0.58	0	0.24	0.002
0.24	0.003	0.58	0	0.24	0.002
0.25	0.003	0.58	0	0.25	0.002
0.25	0.003	0.58	0	0.25	0.002
0.25	0.003	0.58	0	0.25	0.002
0.25	0.003	0.58	0	0.25	0.002
0.25	0.003	0.59	0	0.25	0.002
0.26	0.003	0.59	0	0.25	0.002
0.26	0.003	0.59	0	0.25	0.002
0.26	0.003	0.59	0	0.26	0.002
0.26	0.003	0.59	0	0.26	0.002
0.26	0.003	0.59	0	0.26	0.002
0.26	0.003	0.6	0	0.26	0.002
0.27	0.003	0.6	0	0.26	0.002
0.27	0.003	0.6	0	0.27	0.002
0.27	0.003	0.6	0	0.27	0.002
0.27	0.003	0.6	0	0.27	0.002
0.27	0.003	0.61	0	0.27	0.002
0.27	0.003	0.61	0	0.27	0.002
0.28	0.003	0.61	0	0.27	0.002
0.28	0.003	0.61	0	0.27	0.002
0.28	0.003	0.61	0	0.28	0.002
0.28	0.003	0.61	0	0.28	0.002
0.28	0.003	0.62	0	0.28	0.002
0.28	0.003	0.62	0	0.28	0.002
0.28	0.003	0.62	0	0.28	0.002
0.29	0.003	0.62	0	0.29	0.002
0.29	0.003	0.62	0	0.29	0.002
0.29	0.003	0.62	0	0.29	0.002
0.29	0.003	0.63	0	0.29	0.002
0.29	0.003	0.63	0	0.29	0.002
0.29	0.003	0.63	0	0.29	0.002
0.3	0.003	0.63	0	0.3	0.002
0.3	0.003	0.63	0	0.3	0.002
0.3	0.003	0.63	0	0.3	0.002
0.3	0.003	0.63	0	0.3	0.002
0.3	0.003	0.64	0	0.3	0.002
0.31	0.003	0.64	0	0.3	0.002
0.31	0.003	0.64	0	0.3	0.002
0.31	0.003	0.64	0	0.31	0.002
0.31	0.003	0.64	0	0.31	0.002
0.31	0.003	0.64	0	0.31	0.002
0.31	0.003	0.65	0	0.31	0.002
0.32	0.003	0.65	0	0.31	0.002
0.32	0.003	0.65	0	0.32	0.002
0.32	0.003	0.65	0	0.32	0.002
0.32	0.003	0.65	0	0.32	0.002
0.32	0.003	0.66	0	0.32	0.002
0.32	0.003	0.66	0	0.32	0.002
0.33	0.003	0.66	0	0.32	0.002
0.33	0.003	0.66	0	0.32	0.002
0.33	0.003	0.66	0	0.33	0.002
0.33	0.003	0.66	0	0.33	0.002
0.33	0.003	0.67	0	0.33	0.002
0.33	0.003	0.67	0	0.33	0.002
0.33	0.003	0.67	0	0.33	0.002
0.34	0.003	0.67	0	0.34	0.002
0.34	0.003	0.67	0	0.34	0.002
0.34	0.003	0.67	0	0.34	0.002
0.34	0.003	0.68	0	0.34	0.002
0.34	0.003	0.68	0	0.34	0.002
0.34	0.003	0.68	0	0.34	0.002
0.35	0.003	0.68	0	0.35	0.002
0.35	0.003	0.68	0	0.35	0.002
0.35	0.003	0.68	0	0.35	0.002
0.35	0.003	0.68	0	0.35	0.002
0.35	0.003	0.69	0	0.35	0.002
0.36	0.003	0.69	0	0.35	0.002
0.36	0.003	0.69	0	0.35	0.002
0.36	0.003	0.69	0	0.36	0.002
0.36	0.003	0.69	0	0.36	0.002
0.36	0.003	0.69	0	0.36	0.002
0.36	0.003	0.7	0	0.36	0.002
0.37	0.003	0.7	0	0.36	0.002
0.37	0.003	0.7	0	0.37	0.002
0.37	0.003	0.7	0	0.37	0.002
0.37	0.003	0.7	0	0.37	0.002
0.37	0.003	0.71	0	0.37	0.002
0.37	0.003	0.71	0	0.37	0.002
0.38	0.003	0.71	0	0.37	0.002
0.38	0.003	0.71	0	0.37	0.002
0.38	0.003	0.71	0	0.38	0.002
0.38	0.003	0.71	0	0.38	0.002
0.38	0.003	0.72	0	0.38	0.002
0.38	0.003	0.72	0	0.38	0.002
0.38	0.003	0.72	0	0.38	0.002
0.39	0.003	0.72	0	0.39	0.002
0.39	0.004	0.72	0	0.39	0.002
0.39	0.004	0.72	0	0.39	0.002
0.39	0.004	0.73	0	0.39	0.002
0.39	0.004	0.73	0	0.39	0.002
0.39	0.004	0.73	0	0.39	0.002
0.4	0.004	0.73	0	0.4	0.002
0.4	0.004	0.73	0	0.4	0.002
0.4	0.004	0.73	0	0.4	0.002
0.4	0.004	0.73	0	0.4	0.002
0.4	0.004	0.74	0	0.4	0.002
0.41	0.004	0.74	0	0.4	0.002
0.41	0.004	0.74	0	0.4	0.002
0.41	0.004	0.74	0	0.41	0.002
0.41	0.004	0.74	0	0.41	0.002
0.41	0.004	0.74	0	0.41	0.002
0.41	0.004	0.75	0	0.41	0.002
0.42	0.004	0.75	0	0.41	0.002
0.42	0.004	0.75	0	0.42	0.002
0.42	0.004	0.75	0	0.42	0.002
0.42	0.004	0.75	0	0.42	0.002
0.42	0.004	0.76	0	0.42	0.002
0.42	0.004	0.76	0	0.42	0.002
0.43	0.004	0.76	0	0.42	0.002
0.43	0.004	0.76	0	0.42	0.002
0.43	0.004	0.76	0	0.43	0.002
0.43	0.004	0.76	0	0.43	0.002
0.43	0.004	0.77	0	0.43	0.002
0.43	0.004	0.77	0	0.43	0.002
0.43	0.004	0.77	0	0.43	0.002
0.44	0.004	0.77	0	0.44	0.002
0.44	0.004	0.77	0	0.44	0.002
0.44	0.004	0.77	0	0.44	0.002
0.44	0.004	0.78	0	0.44	0.002
0.44	0.004	0.78	0	0.44	0.002
0.44	0.004	0.78	0	0.44	0.002
0.45	0.004	0.78	0	0.45	0.002
0.45	0.004	0.78	0	0.45	0.002
0.45	0.004	0.78	0	0.45	0.002
0.45	0.004	0.78	0	0.45	0.002
0.45	0.004	0.79	0	0.45	0.002
0.46	0.004	0.79	0	0.45	0.002
0.46	0.004	0.79	0	0.45	0.002
0.46	0.004	0.79	0	0.46	0.002
0.46	0.004	0.79	0	0.46	0.002
0.46	0.004	0.79	0	0.46	0.002
0.46	0.004	0.8	0	0.46	0.002
0.47	0.004	0.8	0	0.46	0.002
0.47	0.004	0.8	0	0.47	0.002
0.47	0.004	0.8	0	0.47	0.002
0.47	0.004	0.8	0	0.47	0.002
0.47	0.004	0.81	0	0.47	0.002
0.47	0.004	0.81	0	0.47	0.002
0.48	0.004	0.81	0	0.47	0.002
0.48	0.004	0.81	0	0.47	0.002
0.48	0.004	0.81	0	0.48	0.002
0.48	0.004	0.81	0	0.48	0.002
0.48	0.004	0.82	0	0.48	0.002
0.48	0.004	0.82	0	0.48	0.002
0.48	0.004	0.82	0	0.48	0.002
0.49	0.004	0.82	0	0.49	0.002
0.49	0.004	0.82	0	0.49	0.002
0.49	0.004	0.82	0	0.49	0.002
0.49	0.004	0.83	0	0.49	0.002
0.49	0.004	0.83	0	0.49	0.002
0.49	0.004	0.83	0	0.49	0.002
0.5	0.004	0.83	0	0.5	0.002
0.5	0.004	0.83	0	0.5	0.002
0.5	0.004	0.83	0	0.5	0.002
0.5	0.004	0.83	0	0.5	0.002
0.5	0.004	0.84	0	0.5	0.002
0.51	0.004	0.84	0	0.5	0.002
0.51	0.004	0.84	0	0.5	0.002
0.51	0.004	0.84	0	0.51	0.002
0.51	0.004	0.84	0	0.51	0.002
0.51	0.004	0.84	0	0.51	0.002
0.51	0.004	0.85	0	0.51	0.002
0.52	0.004	0.85	0	0.51	0.002
0.52	0.004	0.85	0	0.52	0.002
0.52	0.004	0.85	0	0.52	0.002
0.52	0.004	0.85	0	0.52	0.002
0.52	0.004	0.86	0	0.52	0.002
0.52	0.004	0.86	0	0.52	0.002
0.53	0.004	0.86	0	0.52	0.002
0.53	0.004	0.86	0	0.52	0.002
0.53	0.004	0.86	0	0.53	0.002
0.53	0.004	0.86	0	0.53	0.002
0.53	0.004	0.87	0	0.53	0.002
0.53	0.004	0.87	0	0.53	0.002
0.53	0.004	0.87	0	0.53	0.002
0.54	0.004	0.87	0	0.54	0.002
0.54	0.004	0.87	0	0.54	0.002
0.54	0.004	0.87	0	0.54	0.002
0.54	0.004	0.88	0	0.54	0.002
0.54	0.004	0.88	0	0.54	0.002
0.54	0.004	0.88	0	0.54	0.002
0.55	0.004	0.88	0	0.55	0.002
0.55	0.004	0.88	0	0.55	0.002
0.55	0.004	0.88	0	0.55	0.002
0.55	0.004	0.88	0	0.55	0.002
0.55	0.004	0.89	0	0.55	0.002
0.56	0.004	0.89	0	0.55	0.002
0.56	0.004	0.89	0	0.55	0.002
0.56	0.004	0.89	0	0.56	0.002
0.56	0.004	0.89	0	0.56	0.002
0.56	0.004	0.89	0	0.56	0.002
0.56	0.004	0.9	0	0.56	0.002
0.57	0.004	0.9	0	0.56	0.002
0.57	0.004	0.9	0	0.57	0.002
0.57	0.004	0.9	0	0.57	0.002
0.57	0.004	0.9	0	0.57	0.002
0.57	0.004	0.91	0	0.57	0.002
0.57	0.004	0.91	0	0.57	0.002
0.58	0.004	0.91	0	0.57	0.002
0.58	0.003	0.91	0	0.57	0.002
0.58	0.003	0.91	0	0.58	0.002
0.58	0.003	0.91	0	0.58	0.002
0.58	0.003	0.92	0	0.58	0.002
0.58	0.003	0.92	0	0.58	0.002
0.58	0.003	0.92	0	0.58	0.002
0.59	0.003	0.92	0	0.59	0.002
0.59	0.003	0.92	0	0.59	0.002
0.59	0.003	0.92	0	0.59	0.002
0.59	0.003	0.93	0	0.59	0.002
0.59	0.003	0.93	0	0.59	0.002
0.59	0.003	0.93	0	0.59	0.002
0.6	0.003	0.93	0	0.6	0.002
0.6	0.003	0.93	0	0.6	0.002
0.6	0.003	0.93	0	0.6	0.002
0.6	0.003	0.93	0	0.6	0.002
0.6	0.003	0.94	0	0.6	0.002
0.61	0.003	0.94	0	0.6	0.002
0.61	0.003	0.94	0	0.6	0.002
0.61	0.003	0.94	0	0.61	0.002
0.61	0.003	0.94	0	0.61	0.002
0.61	0.003	0.94	0	0.61	0.002
0.61	0.003	0.95	0	0.61	0.002
0.62	0.003	0.95	0	0.61	0.002
0.62	0.003	0.95	0	0.62	0.002
0.62	0.003	0.95	0	0.62	0.002
0.62	0.003	0.95	0	0.62	0.002
0.62	0.003	0.96	0	0.62	0.002
0.62	0.003	0.96	0	0.62	0.002
0.63	0.003	0.96	0	0.62	0.002
0.63	0.003	0.96	0	0.62	0.002
0.63	0.003	0.96	0	0.63	0.002
0.63	0.003	0.96	0	0.63	0.002
0.63	0.003	0.97	0	0.63	0.002
0.63	0.003	0.97	0	0.63	0.002
0.63	0.003	0.97	0	0.63	0.002
0.64	0.003	0.97	0	0.64	0.002
0.64	0.003	0.97	0	0.64	0.002
0.64	0.003	0.97	0	0.64	0.002
0.64	0.003	0.98	0	0.64	0.002
0.64	0.003	0.98	0	0.64	0.002
0.64	0.003	0.98	0	0.64	0.002
0.65	0.003	0.98	0	0.65	0.002
0.65	0.003	0.98	0	0.65	0.002
0.65	0.003	0.98	0	0.65	0.002
0.65	0.003	0.98	0	0.65	0.002
0.65	0.003	0.99	0	0.65	0.002
0.66	0.003	0.99	0	0.65	0.002
0.66	0.003	0.99	0	0.65	0.002
0.66	0.003	0.99	0	0.66	0.002
0.66	0.003	0.99	0	0.66	0.002
0.66	0.003	0.99	0	0.66	0.002
0.66	0.003	1	0	0.66	0.002
0.67	0.003	1	0	0.66	0.002
0.67	0.003	1	0	0.67	0.002
0.67	0.003	1	0	0.67	0.002
0.67	0.003	1	0	0.67	0.002
0.67	0.003	1.01	0	0.67	0.002
0.67	0.003	1.01	0	0.67	0.002
0.68	0.003	1.01	0	0.67	0.002
0.68	0.003	1.01	0	0.67	0.002
0.68	0.003	1.01	0	0.68	0.002
0.68	0.003	1.01	0	0.68	0.002
0.68	0.003	1.02	0	0.68	0.002
0.68	0.003	1.02	0	0.68	0.002
0.68	0.003	1.02	0	0.68	0.002
0.69	0.003	1.02	0	0.69	0.002
0.69	0.003	1.02	0	0.69	0.002
0.69	0.003	1.02	0	0.69	0.002
0.69	0.003	1.03	0	0.69	0.002
0.69	0.003	1.03	0	0.69	0.002
0.69	0.003	1.03	0	0.69	0.002
0.7	0.003	1.03	0	0.7	0.002
0.7	0.003	1.03	0	0.7	0.002
0.7	0.003	1.03	0	0.7	0.002
0.7	0.003	1.03	0	0.7	0.002
0.7	0.003	1.04	0	0.7	0.002
0.71	0.003	1.04	0	0.7	0.002
0.71	0.003	1.04	0	0.7	0.002
0.71	0.003	1.04	0	0.71	0.002
0.71	0.003	1.04	0	0.71	0.002
0.71	0.003	1.04	0	0.71	0.002
0.71	0.003	1.05	0	0.71	0.002
0.72	0.003	1.05	0	0.71	0.002
0.72	0.003	1.05	0	0.72	0.002
0.72	0.003	1.05	0	0.72	0.002
0.72	0.003	1.05	0	0.72	0.002
0.72	0.003	1.06	0	0.72	0.002
0.72	0.004	1.06	0	0.72	0.002
0.73	0.004	1.06	0	0.72	0.002
0.73	0.004	1.06	0	0.72	0.002
0.73	0.004	1.06	0	0.73	0.002
0.73	0.004	1.06	0	0.73	0.002
0.73	0.004	1.07	0	0.73	0.002
0.73	0.004	1.07	0	0.73	0.002
0.73	0.004	1.07	0	0.73	0.002
0.74	0.004	1.07	0	0.74	0.002
0.74	0.004	1.07	0	0.74	0.002
0.74	0.004	1.07	0	0.74	0.002
0.74	0.004	1.08	0	0.74	0.002
0.74	0.004	1.08	0	0.74	0.002
0.74	0.004	1.08	0	0.74	0.002
0.75	0.004	1.08	0	0.75	0.002
0.75	0.004	1.08	0	0.75	0.002
0.75	0.004	1.08	0	0.75	0.002
0.75	0.003	1.08	0	0.75	0.002
0.75	0.003	1.09	0	0.75	0.002
0.76	0.003	1.09	0	0.75	0.002
0.76	0.003	1.09	0	0.75	0.002
0.76	0.003	1.09	0	0.76	0.002
0.76	0.003	1.09	0	0.76	0.002
0.76	0.003	1.09	0	0.76	0.002
0.76	0.003	1.1	0	0.76	0.002
0.77	0.003	1.1	0	0.76	0.002
0.77	0.003	1.1	0	0.77	0.002
0.77	0.003	1.1	0	0.77	0.002
0.77	0.003	1.1	0	0.77	0.002
0.77	0.003	1.11	0	0.77	0.002
0.77	0.003	1.11	0	0.77	0.002
0.78	0.003	1.11	0	0.77	0.002
0.78	0.003	1.11	0	0.77	0.002
0.78	0.003	1.11	0	0.78	0.002
0.78	0.003	1.11	0	0.78	0.002
0.78	0.003	1.12	0	0.78	0.002
0.78	0.003	1.12	0	0.78	0.002
0.78	0.003	1.12	0	0.78	0.002
0.79	0.003	1.12	0	0.79	0.002
0.79	0.003	1.12	0	0.79	0.002
0.79	0.003	1.12	0	0.79	0.002
0.79	0.003	1.13	0	0.79	0.002
0.79	0.003	1.13	0	0.79	0.002
0.79	0.003	1.13	0	0.79	0.002
0.8	0.003	1.13	0	0.8	0.002
0.8	0.003	1.13	0	0.8	0.002
0.8	0.003	1.13	0	0.8	0.002
0.8	0.003	1.13	0	0.8	0.002
0.8	0.003	1.14	0	0.8	0.002
0.81	0.003	1.14	0	0.8	0.002
0.81	0.003	1.14	0	0.8	0.002
0.81	0.003	1.14	0	0.81	0.002
0.81	0.003	1.14	0	0.81	0.002
0.81	0.003	1.14	0	0.81	0.002
0.81	0.003	1.15	0	0.81	0.002
0.82	0.003	1.15	0	0.81	0.002
0.82	0.003	1.15	0	0.82	0.002
0.82	0.003	1.15	0	0.82	0.002
0.82	0.003	1.15	0	0.82	0.002
0.82	0.003	1.16	0	0.82	0.002
0.82	0.002	1.16	0	0.82	0.002
0.83	0.002	1.16	0	0.82	0.002
0.83	0.002	1.16	0	0.82	0.002
0.83	0.002	1.16	0	0.83	0.002
0.83	0.002	1.16	0	0.83	0.002
0.83	0.002	1.17	0	0.83	0.002
0.83	0.002	1.17	0	0.83	0.002
0.83	0.002	1.17	0	0.83	0.002
0.84	0.002	1.17	0	0.84	0.002
0.84	0.002	1.17	0	0.84	0.002
0.84	0.002	1.17	0	0.84	0.002
0.84	0.002	1.18	0	0.84	0.002
0.84	0.002	1.18	0	0.84	0.002
0.84	0.002	1.18	0	0.84	0.002
0.85	0.002	1.18	0	0.85	0.002
0.85	0.002	1.18	0	0.85	0.002
0.85	0.002	1.18	0	0.85	0.002
0.85	0.002	1.18	0	0.85	0.002
0.85	0.002	1.19	0	0.85	0.002
0.86	0.002	1.19	0	0.85	0.002
0.86	0.002	1.19	0	0.85	0.002
0.86	0.002	1.19	0	0.86	0.002
0.86	0.002	1.19	0	0.86	0.002
0.86	0.002	1.19	0	0.86	0.002
0.86	0.002	1.2	0	0.86	0.002
0.87	0.002	1.2	0	0.86	0.002
0.87	0.002	1.2	0	0.87	0.002
0.87	0.002	1.2	0	0.87	0.002
0.87	0.002	1.2	0	0.87	0.002
0.87	0.002	1.21	0	0.87	0.002
0.87	0.002	1.21	0	0.87	0.002
0.88	0.002	1.21	0	0.87	0.002
0.88	0.002	1.21	0	0.87	0.002
0.88	0.002	1.21	0	0.88	0.002
0.88	0.002	1.21	0	0.88	0.002
0.88	0.002	1.22	0	0.88	0.002
0.88	0.002	1.22	0	0.88	0.002
0.88	0.002	1.22	0	0.88	0.002
0.89	0.002	1.22	0	0.89	0.002
0.89	0.002	1.22	0	0.89	0.002
0.89	0.002	1.22	0	0.89	0.002
0.89	0.002	1.23	0	0.89	0.002
0.89	0.002	1.23	0	0.89	0.002
0.89	0.001	1.23	0	0.89	0.002
0.9	0.001	1.23	0	0.9	0.002
0.9	0.001	1.23	0	0.9	0.002
0.9	0.001	1.23	0	0.9	0.002
0.9	0.001	1.23	0	0.9	0.002
0.9	0.001	1.24	0	0.9	0.002
0.91	0.001	1.24	0	0.9	0.002
0.91	0.001	1.24	0	0.9	0.002
0.91	0.001	1.24	0	0.91	0.002
0.91	0.001	1.24	0	0.91	0.002
0.91	0.001	1.24	0	0.91	0.002
0.91	0.001	1.25	0	0.91	0.002
0.92	0.001	1.25	0	0.91	0.002
0.92	0.001	1.25	0	0.92	0.002
0.92	0.001	1.25	0	0.92	0.002
0.92	0.001	1.25	0	0.92	0.002
0.92	0.001	1.26	0	0.92	0.002
0.92	0.001	1.26	0	0.92	0.002
0.93	0.001	1.26	0	0.92	0.002
0.93	0.001	1.26	0	0.92	0.002
0.93	0.001	1.26	0	0.93	0.002
0.93	0.001	1.26	0	0.93	0.002
0.93	0.001	1.27	0	0.93	0.002
0.93	0.001	1.27	0	0.93	0.002
0.93	0.001	1.27	0	0.93	0.002
0.94	0.001	1.27	0	0.94	0.002
0.94	0.001	1.27	0	0.94	0.002
0.94	0.001	1.27	0	0.94	0.002
0.94	0.001	1.28	0	0.94	0.002
0.94	0.001	1.28	0	0.94	0.002
0.94	0.001	1.28	0	0.94	0.002
0.95	0.001	1.28	0	0.95	0.002
0.95	0.001	1.28	0	0.95	0.002
0.95	0.001	1.28	0	0.95	0.002
0.95	0.001	1.28	0	0.95	0.002
0.95	0.001	1.29	0	0.95	0.002
0.96	0.001	1.29	0	0.95	0.002
0.96	0.001	1.29	0	0.95	0.002
0.96	0.001	1.29	0	0.96	0.002
0.96	0.001	1.29	0	0.96	0.002
0.96	0.001	1.29	0	0.96	0.002
0.96	0.001	1.3	0	0.96	0.002
0.97	0.001	1.3	0	0.96	0.002
0.97	0.001	1.3	0	0.97	0.002
0.97	0.001	1.3	0	0.97	0.002
0.97	0.001	1.3	0	0.97	0.002
0.97	0.001	1.31	0	0.97	0.002
0.97	0.001	1.31	0	0.97	0.002
0.98	0.001	1.31	0	0.97	0.002
0.98	0.001	1.31	0	0.97	0.002
0.98	0.001	1.31	0	0.98	0.002
0.98	0.001	1.31	0	0.98	0.002
0.98	0.001	1.32	0	0.98	0.002
0.98	0.001	1.32	0	0.98	0.002
0.98	0.001	1.32	0	0.98	0.002
0.99	0.001	1.32	0	0.99	0.002
0.99	0.001	1.32	0	0.99	0.002
0.99	0.001	1.32	0	0.99	0.002
0.99	0.001	1.33	0	0.99	0.002
0.99	0.001	1.33	0	0.99	0.002
0.99	0.001	1.33	0	0.99	0.002
1	0.001	1.33	0	1	0.002
1	0.001	1.33	0	1	0.002
1	0.001	1.33	0	1	0.002
1	0.001	1.33	0	1	0.002
1	0.001	1.34	0	1	0.002
1.01	0.001	1.34	0	1	0.002
1.01	0.001	1.34	0	1	0.002
1.01	0.001	1.34	0	1.01	0.002
1.01	0.001	1.34	0	1.01	0.002
1.01	0.001	1.34	0	1.01	0.002
1.01	0.001	1.35	0	1.01	0.002
1.02	0.001	1.35	0	1.01	0.002
1.02	0.001	1.35	0	1.02	0.002
1.02	0.001	1.35	0	1.02	0.002
1.02	0.001	1.35	0	1.02	0.002
1.02	0.001	1.36	0	1.02	0.002
1.02	0.001	1.36	0	1.02	0.002
1.03	0.001	1.36	0	1.02	0.002
1.03	0.001	1.36	0	1.02	0.002
1.03	0.001	1.36	0	1.03	0.002
1.03	0.001	1.36	0	1.03	0.002
1.03	0.001	1.37	0	1.03	0.002
1.03	0.001	1.37	0	1.03	0.002
1.03	0.001	1.37	0	1.03	0.002
1.04	0.001	1.37	0	1.04	0.002
1.04	0.001	1.37	0	1.04	0.002
1.04	0.001	1.37	0	1.04	0.002
1.04	0.001	1.38	0	1.04	0.002
1.04	0.001	1.38	0	1.04	0.002
1.04	0.001	1.38	0	1.04	0.002
1.05	0.001	1.38	0	1.05	0.002
1.05	0.001	1.38	0	1.05	0.002
1.05	0.001	1.38	0	1.05	0.002
1.05	0.001	1.38	0	1.05	0.002
1.05	0.001	1.39	0	1.05	0.002
1.06	0.001	1.39	0	1.05	0.002
1.06	0.001	1.39	0	1.05	0.002
1.06	0.001	1.39	0	1.06	0.002
1.06	0.001	1.39	0	1.06	0.002
1.06	0.001	1.39	0	1.06	0.002
1.06	0.001	1.4	0	1.06	0.002
1.07	0.001	1.4	0	1.06	0.002
1.07	0.001	1.4	0	1.07	0.002
1.07	0.001	1.4	0	1.07	0.002
1.07	0.001	1.4	0	1.07	0.002
1.07	0.001	1.41	0	1.07	0.002
1.07	0.001	1.41	0	1.07	0.002
1.08	0.001	1.41	0	1.07	0.002
1.08	0.001	1.41	0	1.07	0.002
1.08	0.001	1.41	0	1.08	0.002
1.08	0.001	1.41	0	1.08	0.002
1.08	0.001	1.42	0	1.08	0.002
1.08	0.001	1.42	0	1.08	0.002
1.08	0.001	1.42	0	1.08	0.002
1.09	0.001	1.42	0	1.09	0.002
1.09	0.001	1.42	0	1.09	0.002
1.09	0.001	1.42	0	1.09	0.002
1.09	0.001	1.43	0	1.09	0.002
1.09	0.001	1.43	0	1.09	0.002
1.09	0.001	1.43	0	1.09	0.002
1.1	0.001	1.43	0	1.1	0.002
1.1	0.001	1.43	0	1.1	0.002
1.1	0.001	1.43	0	1.1	0.002
1.1	0.001	1.43	0	1.1	0.002
1.1	0.001	1.44	0	1.1	0.002
1.11	0.001	1.44	0	1.1	0.002
1.11	0.001	1.44	0	1.1	0.002
1.11	0.001	1.44	0	1.11	0.002
1.11	0.001	1.44	0	1.11	0.002
1.11	0.001	1.44	0	1.11	0.002
1.11	0.001	1.45	0	1.11	0.002
1.12	0.001	1.45	0	1.11	0.002
1.12	0.001	1.45	0	1.12	0.002
1.12	0.001	1.45	0	1.12	0.002
1.12	0.001	1.45	0	1.12	0.002
1.12	0.001	1.46	0	1.12	0.002
1.12	0.001	1.46	0	1.12	0.002
1.13	0.001	1.46	0	1.12	0.002
1.13	0.001	1.46	0	1.12	0.002
1.13	0.001	1.46	0	1.13	0.002
1.13	0.001	1.46	0	1.13	0.002
1.13	0.001	1.47	0	1.13	0.002
1.13	0.001	1.47	0	1.13	0.002
1.13	0.001	1.47	0	1.13	0.002
1.14	0.001	1.47	0	1.14	0.002
1.14	0.001	1.47	0	1.14	0.002
1.14	0.001	1.47	0	1.14	0.002
1.14	0.001	1.48	0	1.14	0.002
1.14	0.001	1.48	0	1.14	0.002
1.14	0.001	1.48	0	1.14	0.002
1.15	0.001	1.48	0	1.15	0.002
1.15	0.001	1.48	0	1.15	0.002
1.15	0.001	1.48	0	1.15	0.002
1.15	0.001	1.48	0	1.15	0.002
1.15	0.001	1.49	0	1.15	0.002
1.16	0.001	1.49	0	1.15	0.002
1.16	0.002	1.49	0	1.15	0.002
1.16	0.002	1.49	0	1.16	0.002
1.16	0.002	1.49	0	1.16	0.002
1.16	0.002	1.49	0	1.16	0.002
1.16	0.002	1.5	0	1.16	0.002
1.17	0.002	1.5	0	1.16	0.002
1.17	0.002	1.5	0	1.17	0.002
1.17	0.002	1.5	0.001	1.17	0.002
1.17	0.002	1.5	0.002	1.17	0.002
1.17	0.002	1.51	0.002	1.17	0.002
1.17	0.002	1.51	0.003	1.17	0.002
1.18	0.002	1.51	0.003	1.17	0.002
1.18	0.002	1.51	0.004	1.17	0.002
1.18	0.002	1.51	0.004	1.18	0.002
1.18	0.002	1.51	0.005	1.18	0.002
1.18	0.002	1.52	0.006	1.18	0.002
1.18	0.002	1.52	0.006	1.18	0.002
1.18	0.002	1.52	0.007	1.18	0.002
1.19	0.002	1.52	0.007	1.19	0.002
1.19	0.002	1.52	0.008	1.19	0.002
1.19	0.002	1.52	0.008	1.19	0.002
1.19	0.002	1.53	0.009	1.19	0.002
1.19	0.002	1.53	0.01	1.19	0.002
1.19	0.002	1.53	0.01	1.19	0.002
1.2	0.002	1.53	0.011	1.2	0.002
1.2	0.002	1.53	0.011	1.2	0.002
1.2	0.002	1.53	0.012	1.2	0.002
1.2	0.002	1.53	0.012	1.2	0.002
1.2	0.002	1.54	0.013	1.2	0.002
1.21	0.002	1.54	0.014	1.2	0.002
1.21	0.002	1.54	0.014	1.2	0.002
1.21	0.002	1.54	0.015	1.21	0.002
1.21	0.002	1.54	0.015	1.21	0.002
1.21	0.002	1.54	0.016	1.21	0.002
1.21	0.002	1.55	0.017	1.21	0.002
1.22	0.003	1.55	0.017	1.21	0.002
1.22	0.002	1.55	0.018	1.22	0.002
1.22	0.002	1.55	0.018	1.22	0.002
1.22	0.001	1.55	0.019	1.22	0.002
1.22	0.001	1.56	0.02	1.22	0.002
1.22	0	1.56	0.02	1.22	0.002
1.23	0	1.56	0.021	1.22	0.002
1.23	0	1.56	0.021	1.22	0.002
1.23	0	1.56	0.022	1.23	0.002
1.23	0	1.56	0.023	1.23	0.002
1.23	0	1.57	0.023	1.23	0.002
1.23	0	1.57	0.024	1.23	0.002
1.23	0	1.57	0.024	1.23	0.002
1.24	0	1.57	0.025	1.24	0.002
1.24	0	1.57	0.026	1.24	0.002
1.24	0	1.57	0.026	1.24	0.002
1.24	0	1.58	0.027	1.24	0.002
1.24	0	1.58	0.027	1.24	0.002
1.24	0	1.58	0.028	1.24	0.002
1.25	0	1.58	0.029	1.25	0.002
1.25	0	1.58	0.029	1.25	0.002
1.25	0	1.58	0.03	1.25	0.002
1.25	0	1.58	0.03	1.25	0.002
1.25	0	1.59	0.031	1.25	0.002
1.26	0	1.59	0.031	1.25	0.002
1.26	0	1.59	0.032	1.25	0.002
1.26	0	1.59	0.033	1.26	0.002
1.26	0	1.59	0.033	1.26	0.002
1.26	0	1.59	0.034	1.26	0.002
1.26	0	1.6	0.034	1.26	0.002
1.27	0	1.6	0.035	1.26	0.002
1.27	0	1.6	0.035	1.27	0.002
1.27	0	1.6	0.036	1.27	0.002
1.27	0	1.6	0.037	1.27	0.002
1.27	0	1.61	0.037	1.27	0.002
1.27	0	1.61	0.038	1.27	0.002
1.28	0	1.61	0.038	1.27	0.002
1.28	0	1.61	0.039	1.27	0.002
1.28	0	1.61	0.04	1.28	0.002
1.28	0	1.61	0.04	1.28	0.002
1.28	0	1.62	0.041	1.28	0.002
1.28	0	1.62	0.041	1.28	0.002
1.28	0	1.62	0.042	1.28	0.002
1.29	0	1.62	0.042	1.29	0.002
1.29	0	1.62	0.043	1.29	0.002
1.29	0	1.62	0.044	1.29	0.002
1.29	0	1.63	0.044	1.29	0.002
1.29	0	1.63	0.045	1.29	0.002
1.29	0	1.63	0.045	1.29	0.002
1.3	0	1.63	0.046	1.3	0.002
1.3	0	1.63	0.046	1.3	0.002
1.3	0	1.63	0.047	1.3	0.002
1.3	0	1.63	0.048	1.3	0.002
1.3	0	1.64	0.048	1.3	0.002
1.31	0	1.64	0.049	1.3	0.002
1.31	0	1.64	0.049	1.3	0.002
1.31	0	1.64	0.05	1.31	0.002
1.31	0	1.64	0.051	1.31	0.002
1.31	0	1.64	0.051	1.31	0.002
1.31	0	1.65	0.052	1.31	0.002
1.32	0	1.65	0.052	1.31	0.002
1.32	0	1.65	0.053	1.32	0.002
1.32	0	1.65	0.054	1.32	0.002
1.32	0	1.65	0.054	1.32	0.002
1.32	0	1.66	0.055	1.32	0.002
1.32	0	1.66	0.055	1.32	0.002
1.33	0	1.66	0.056	1.32	0.002
1.33	0	1.66	0.056	1.32	0.002
1.33	0	1.66	0.057	1.33	0.002
1.33	0	1.66	0.058	1.33	0.002
1.33	0	1.67	0.058	1.33	0.002
1.33	0	1.67	0.059	1.33	0.002
1.33	0	1.67	0.059	1.33	0.002
1.34	0	1.67	0.06	1.34	0.002
1.34	0	1.67	0.06	1.34	0.002
1.34	0	1.67	0.061	1.34	0.002
1.34	0	1.68	0.062	1.34	0.002
1.34	0	1.68	0.062	1.34	0.002
1.34	0	1.68	0.063	1.34	0.002
1.35	0	1.68	0.063	1.35	0.002
1.35	0	1.68	0.064	1.35	0.002
1.35	0	1.68	0.064	1.35	0.002
1.35	0	1.68	0.065	1.35	0.002
1.35	0	1.69	0.066	1.35	0.002
1.36	0	1.69	0.066	1.35	0.002
1.36	0	1.69	0.067	1.35	0.002
1.36	0	1.69	0.067	1.36	0.002
1.36	0	1.69	0.068	1.36	0.002
1.36	0	1.69	0.069	1.36	0.002
1.36	0	1.7	0.069	1.36	0.002
1.37	0	1.7	0.07	1.36	0.002
1.37	0	1.7	0.07	1.37	0.002
1.37	0	1.7	0.071	1.37	0.002
1.37	0	1.7	0.072	1.37	0.002
1.37	0	1.71	0.072	1.37	0.002
1.37	0	1.71	0.073	1.37	0.002
1.38	0	1.71	0.073	1.37	0.002
1.38	0	1.71	0.074	1.37	0.002
1.38	0	1.71	0.074	1.38	0.002
1.38	0	1.71	0.075	1.38	0.002
1.38	0	1.72	0.076	1.38	0.002
1.38	0	1.72	0.076	1.38	0.002
1.38	0	1.72	0.077	1.38	0.002
1.39	0	1.72	0.077	1.39	0.002
1.39	0	1.72	0.078	1.39	0.002
1.39	0	1.72	0.079	1.39	0.002
1.39	0	1.73	0.079	1.39	0.002
1.39	0	1.73	0.08	1.39	0.002
1.39	0	1.73	0.081	1.39	0.002
1.4	0.001	1.73	0.081	1.4	0.002
1.4	0.001	1.73	0.082	1.4	0.002
1.4	0.001	1.73	0.082	1.4	0.002
1.4	0.001	1.73	0.083	1.4	0.002
1.4	0.001	1.74	0.083	1.4	0.002
1.41	0.001	1.74	0.084	1.4	0.002
1.41	0.001	1.74	0.085	1.4	0.002
1.41	0.001	1.74	0.085	1.41	0.002
1.41	0.001	1.74	0.086	1.41	0.002
1.41	0.001	1.74	0.087	1.41	0.002
1.41	0.001	1.75	0.087	1.41	0.002
1.42	0.002	1.75	0.088	1.41	0.002
1.42	0.002	1.75	0.088	1.42	0.002
1.42	0.002	1.75	0.089	1.42	0.002
1.42	0.002	1.75	0.09	1.42	0.002
1.42	0.002	1.76	0.09	1.42	0.002
1.42	0.002	1.76	0.091	1.42	0.002
1.43	0.002	1.76	0.092	1.42	0.002
1.43	0.002	1.76	0.092	1.42	0.002
1.43	0.002	1.76	0.093	1.43	0.002
1.43	0.002	1.76	0.094	1.43	0.002
1.43	0.002	1.77	0.094	1.43	0.002
1.43	0.002	1.77	0.095	1.43	0.002
1.43	0.002	1.77	0.096	1.43	0.002
1.44	0.003	1.77	0.096	1.44	0.002
1.44	0.003	1.77	0.097	1.44	0.002
1.44	0.003	1.77	0.097	1.44	0.002
1.44	0.003	1.78	0.098	1.44	0.002
1.44	0.003	1.78	0.099	1.44	0.002
1.44	0.003	1.78	0.099	1.44	0.002
1.45	0.003	1.78	0.1	1.45	0.002
1.45	0.003	1.78	0.1	1.45	0.002
1.45	0.003	1.78	0.101	1.45	0.002
1.45	0.003	1.78	0.102	1.45	0.002
1.45	0.003	1.79	0.102	1.45	0.002
1.46	0.003	1.79	0.103	1.45	0.002
1.46	0.003	1.79	0.104	1.45	0.002
1.46	0.003	1.79	0.104	1.46	0.002
1.46	0.003	1.79	0.105	1.46	0.002
1.46	0.003	1.79	0.105	1.46	0.002
1.46	0.003	1.8	0.106	1.46	0.002
1.47	0.003	1.8	0.107	1.46	0.002
1.47	0.003	1.8	0.107	1.47	0.002
1.47	0.003	1.8	0.108	1.47	0.002
1.47	0.003	1.8	0.109	1.47	0.002
1.47	0.003	1.81	0.109	1.47	0.002
1.47	0.003	1.81	0.11	1.47	0.002
1.48	0.004	1.81	0.111	1.47	0.002
1.48	0.004	1.81	0.111	1.47	0.002
1.48	0.004	1.81	0.112	1.48	0.002
1.48	0.004	1.81	0.112	1.48	0.002
1.48	0.004	1.82	0.113	1.48	0.002
1.48	0.004	1.82	0.114	1.48	0.002
1.48	0.004	1.82	0.114	1.48	0.002
1.49	0.004	1.82	0.115	1.49	0.002
1.49	0.004	1.82	0.116	1.49	0.002
1.49	0.004	1.82	0.116	1.49	0.002
1.49	0.004	1.83	0.117	1.49	0.002
1.49	0.005	1.83	0.117	1.49	0.002
1.49	0.005	1.83	0.118	1.49	0.002
1.5	0.006	1.83	0.119	1.5	0.002
1.5	0.006	1.83	0.119	1.5	0.003
1.5	0.006	1.83	0.12	1.5	0.006
1.5	0.006	1.83	0.12	1.5	0.009
1.5	0.006	1.84	0.121	1.5	0.012
1.51	0.006	1.84	0.122	1.5	0.015
1.51	0.006	1.84	0.122	1.5	0.018
1.51	0.006	1.84	0.123	1.51	0.021
1.51	0.006	1.84	0.123	1.51	0.024
1.51	0.006	1.84	0.124	1.51	0.027
1.51	0.006	1.85	0.125	1.51	0.03
1.52	0.006	1.85	0.125	1.51	0.033
1.52	0.006	1.85	0.126	1.52	0.036
1.52	0.006	1.85	0.126	1.52	0.039
1.52	0.006	1.85	0.127	1.52	0.042
1.52	0.006	1.86	0.128	1.52	0.045
1.52	0.006	1.86	0.128	1.52	0.048
1.53	0.007	1.86	0.129	1.52	0.051
1.53	0.007	1.86	0.129	1.52	0.054
1.53	0.007	1.86	0.13	1.53	0.057
1.53	0.007	1.86	0.13	1.53	0.06
1.53	0.007	1.87	0.131	1.53	0.063
1.53	0.007	1.87	0.131	1.53	0.066
1.53	0.007	1.87	0.132	1.53	0.069
1.54	0.008	1.87	0.133	1.54	0.071
1.54	0.008	1.87	0.133	1.54	0.074
1.54	0.008	1.87	0.134	1.54	0.077
1.54	0.008	1.88	0.134	1.54	0.08
1.54	0.008	1.88	0.135	1.54	0.083
1.54	0.008	1.88	0.135	1.54	0.086
1.55	0.008	1.88	0.136	1.55	0.089
1.55	0.008	1.88	0.136	1.55	0.092
1.55	0.008	1.88	0.137	1.55	0.095
1.55	0.009	1.88	0.137	1.55	0.098
1.55	0.009	1.89	0.138	1.55	0.101
1.56	0.01	1.89	0.138	1.55	0.104
1.56	0.01	1.89	0.139	1.55	0.107
1.56	0.01	1.89	0.139	1.56	0.11
1.56	0.011	1.89	0.14	1.56	0.113
1.56	0.011	1.89	0.14	1.56	0.116
1.56	0.011	1.9	0.141	1.56	0.119
1.57	0.012	1.9	0.141	1.56	0.122
1.57	0.012	1.9	0.142	1.57	0.125
1.57	0.013	1.9	0.142	1.57	0.127
1.57	0.013	1.9	0.143	1.57	0.129
1.57	0.014	1.91	0.144	1.57	0.13
1.57	0.014	1.91	0.144	1.57	0.131
1.58	0.015	1.91	0.145	1.57	0.131
1.58	0.015	1.91	0.145	1.57	0.132
1.58	0.016	1.91	0.146	1.58	0.132
1.58	0.016	1.91	0.146	1.58	0.132
1.58	0.017	1.92	0.147	1.58	0.132
1.58	0.018	1.92	0.148	1.58	0.132
1.58	0.018	1.92	0.148	1.58	0.132
1.59	0.019	1.92	0.149	1.59	0.132
1.59	0.019	1.92	0.149	1.59	0.131
1.59	0.02	1.92	0.15	1.59	0.131
1.59	0.02	1.93	0.15	1.59	0.131
1.59	0.021	1.93	0.151	1.59	0.131
1.59	0.021	1.93	0.152	1.59	0.131
1.6	0.022	1.93	0.152	1.6	0.131
1.6	0.022	1.93	0.153	1.6	0.13
1.6	0.023	1.93	0.153	1.6	0.13
1.6	0.023	1.93	0.154	1.6	0.13
1.6	0.024	1.94	0.154	1.6	0.13
1.61	0.024	1.94	0.155	1.6	0.13
1.61	0.025	1.94	0.156	1.6	0.13
1.61	0.025	1.94	0.156	1.61	0.13
1.61	0.026	1.94	0.157	1.61	0.13
1.61	0.026	1.94	0.157	1.61	0.129
1.61	0.026	1.95	0.158	1.61	0.129
1.62	0.027	1.95	0.159	1.61	0.129
1.62	0.027	1.95	0.159	1.62	0.129
1.62	0.028	1.95	0.16	1.62	0.129
1.62	0.028	1.95	0.16	1.62	0.129
1.62	0.029	1.96	0.161	1.62	0.129
1.62	0.029	1.96	0.161	1.62	0.129
1.63	0.03	1.96	0.162	1.62	0.129
1.63	0.03	1.96	0.163	1.62	0.128
1.63	0.031	1.96	0.163	1.63	0.128
1.63	0.031	1.96	0.164	1.63	0.128
1.63	0.032	1.97	0.165	1.63	0.128
1.63	0.032	1.97	0.165	1.63	0.128
1.63	0.033	1.97	0.166	1.63	0.128
1.64	0.033	1.97	0.166	1.64	0.128
1.64	0.034	1.97	0.167	1.64	0.128
1.64	0.034	1.97	0.168	1.64	0.127
1.64	0.035	1.98	0.168	1.64	0.127
1.64	0.035	1.98	0.169	1.64	0.127
1.64	0.036	1.98	0.169	1.64	0.127
1.65	0.036	1.98	0.17	1.65	0.127
1.65	0.037	1.98	0.17	1.65	0.127
1.65	0.037	1.98	0.171	1.65	0.127
1.65	0.038	1.98	0.172	1.65	0.127
1.65	0.038	1.99	0.172	1.65	0.127
1.66	0.038	1.99	0.173	1.65	0.127
1.66	0.039	1.99	0.173	1.65	0.127
1.66	0.039	1.99	0.174	1.66	0.127
1.66	0.04	1.99	0.175	1.66	0.126
1.66	0.04	1.99	0.175	1.66	0.126
1.66	0.041	2	0.176	1.66	0.126
1.67	0.041	2	0.176	1.66	0.126
1.67	0.042	2	0.177	1.67	0.126
1.67	0.042	2	0.177	1.67	0.126
1.67	0.043	2	0.178	1.67	0.126
1.67	0.043	2.01	0.179	1.67	0.126
1.67	0.044	2.01	0.179	1.67	0.126
1.68	0.044	2.01	0.18	1.67	0.126
1.68	0.045	2.01	0.18	1.67	0.126
1.68	0.045	2.01	0.181	1.68	0.126
1.68	0.046	2.01	0.181	1.68	0.126
1.68	0.046	2.02	0.182	1.68	0.126
1.68	0.047	2.02	0.183	1.68	0.126
1.68	0.047	2.02	0.183	1.68	0.126
1.69	0.048	2.02	0.184	1.69	0.125
1.69	0.048	2.02	0.184	1.69	0.125
1.69	0.048	2.02	0.185	1.69	0.125
1.69	0.049	2.03	0.186	1.69	0.125
1.69	0.049	2.03	0.186	1.69	0.125
1.69	0.05	2.03	0.187	1.69	0.125
1.7	0.05	2.03	0.187	1.7	0.125
1.7	0.051	2.03	0.188	1.7	0.125
1.7	0.051	2.03	0.189	1.7	0.125
1.7	0.052	2.03	0.189	1.7	0.124
1.7	0.052	2.04	0.19	1.7	0.124
1.71	0.053	2.04	0.19	1.7	0.124
1.71	0.053	2.04	0.191	1.7	0.124
1.71	0.054	2.04	0.192	1.71	0.124
1.71	0.054	2.04	0.192	1.71	0.124
1.71	0.055	2.04	0.193	1.71	0.124
1.71	0.055	2.05	0.193	1.71	0.124
1.72	0.056	2.05	0.194	1.71	0.124
1.72	0.056	2.05	0.194	1.72	0.123
1.72	0.057	2.05	0.195	1.72	0.123
1.72	0.057	2.05	0.196	1.72	0.123
1.72	0.058	2.06	0.196	1.72	0.123
1.72	0.058	2.06	0.197	1.72	0.123
1.73	0.059	2.06	0.197	1.72	0.123
1.73	0.059	2.06	0.198	1.72	0.123
1.73	0.06	2.06	0.199	1.73	0.122
1.73	0.06	2.06	0.199	1.73	0.122
1.73	0.061	2.07	0.2	1.73	0.122
1.73	0.061	2.07	0.2	1.73	0.122
1.73	0.062	2.07	0.201	1.73	0.122
1.74	0.062	2.07	0.202	1.74	0.122
1.74	0.063	2.07	0.202	1.74	0.122
1.74	0.063	2.07	0.203	1.74	0.121
1.74	0.064	2.08	0.203	1.74	0.121
1.74	0.064	2.08	0.204	1.74	0.121
1.74	0.065	2.08	0.205	1.74	0.121
1.75	0.065	2.08	0.205	1.75	0.121
1.75	0.066	2.08	0.206	1.75	0.121
1.75	0.066	2.08	0.207	1.75	0.12
1.75	0.067	2.08	0.207	1.75	0.12
1.75	0.067	2.09	0.208	1.75	0.12
1.76	0.068	2.09	0.208	1.75	0.12
1.76	0.068	2.09	0.209	1.75	0.12
1.76	0.069	2.09	0.21	1.76	0.12
1.76	0.069	2.09	0.21	1.76	0.119
1.76	0.07	2.09	0.211	1.76	0.119
1.76	0.07	2.1	0.211	1.76	0.119
1.77	0.071	2.1	0.212	1.76	0.119
1.77	0.071	2.1	0.213	1.77	0.119
1.77	0.072	2.1	0.213	1.77	0.119
1.77	0.072	2.1	0.214	1.77	0.118
1.77	0.072	2.11	0.214	1.77	0.118
1.77	0.073	2.11	0.215	1.77	0.118
1.78	0.073	2.11	0.215	1.77	0.118
1.78	0.074	2.11	0.216	1.77	0.118
1.78	0.074	2.11	0.217	1.78	0.118
1.78	0.075	2.11	0.217	1.78	0.117
1.78	0.075	2.12	0.218	1.78	0.117
1.78	0.076	2.12	0.218	1.78	0.117
1.78	0.076	2.12	0.219	1.78	0.117
1.79	0.077	2.12	0.219	1.79	0.117
1.79	0.077	2.12	0.22	1.79	0.116
1.79	0.078	2.12	0.221	1.79	0.116
1.79	0.078	2.13	0.221	1.79	0.116
1.79	0.079	2.13	0.222	1.79	0.116
1.79	0.079	2.13	0.222	1.79	0.116
1.8	0.079	2.13	0.223	1.8	0.115
1.8	0.08	2.13	0.223	1.8	0.115
1.8	0.08	2.13	0.224	1.8	0.115
1.8	0.081	2.13	0.225	1.8	0.115
1.8	0.081	2.14	0.225	1.8	0.115
1.81	0.082	2.14	0.226	1.8	0.114
1.81	0.082	2.14	0.226	1.8	0.114
1.81	0.083	2.14	0.227	1.81	0.114
1.81	0.083	2.14	0.227	1.81	0.114
1.81	0.084	2.14	0.228	1.81	0.114
1.81	0.084	2.15	0.228	1.81	0.114
1.82	0.085	2.15	0.229	1.81	0.113
1.82	0.085	2.15	0.229	1.82	0.113
1.82	0.086	2.15	0.23	1.82	0.113
1.82	0.087	2.15	0.23	1.82	0.113
1.82	0.087	2.16	0.231	1.82	0.113
1.82	0.088	2.16	0.232	1.82	0.112
1.83	0.088	2.16	0.232	1.82	0.112
1.83	0.089	2.16	0.233	1.82	0.112
1.83	0.089	2.16	0.233	1.83	0.112
1.83	0.089	2.16	0.233	1.83	0.112
1.83	0.09	2.17	0.234	1.83	0.112
1.83	0.09	2.17	0.235	1.83	0.111
1.83	0.091	2.17	0.235	1.83	0.111
1.84	0.091	2.17	0.236	1.84	0.111
1.84	0.092	2.17	0.236	1.84	0.111
1.84	0.092	2.17	0.237	1.84	0.111
1.84	0.092	2.18	0.237	1.84	0.11
1.84	0.093	2.18	0.238	1.84	0.11
1.84	0.093	2.18	0.238	1.84	0.11
1.85	0.094	2.18	0.239	1.85	0.11
1.85	0.094	2.18	0.239	1.85	0.11
1.85	0.095	2.18	0.24	1.85	0.11
1.85	0.095	2.18	0.241	1.85	0.109
1.85	0.096	2.19	0.241	1.85	0.109
1.86	0.096	2.19	0.242	1.85	0.109
1.86	0.097	2.19	0.242	1.85	0.109
1.86	0.097	2.19	0.243	1.86	0.109
1.86	0.098	2.19	0.243	1.86	0.109
1.86	0.098	2.19	0.244	1.86	0.108
1.86	0.099	2.2	0.244	1.86	0.108
1.87	0.099	2.2	0.245	1.86	0.108
1.87	0.1	2.2	0.245	1.87	0.108
1.87	0.1	2.2	0.246	1.87	0.108
1.87	0.101	2.2	0.246	1.87	0.108
1.87	0.101	2.21	0.247	1.87	0.107
1.87	0.102	2.21	0.247	1.87	0.107
1.88	0.102	2.21	0.248	1.87	0.107
1.88	0.103	2.21	0.249	1.87	0.107
1.88	0.103	2.21	0.249	1.88	0.107
1.88	0.104	2.21	0.25	1.88	0.107
1.88	0.104	2.22	0.25	1.88	0.107
1.88	0.105	2.22	0.251	1.88	0.106
1.88	0.106	2.22	0.251	1.88	0.106
1.89	0.106	2.22	0.252	1.89	0.106
1.89	0.107	2.22	0.252	1.89	0.106
1.89	0.107	2.22	0.253	1.89	0.106
1.89	0.108	2.23	0.253	1.89	0.106
1.89	0.109	2.23	0.254	1.89	0.105
1.89	0.109	2.23	0.254	1.89	0.105
1.9	0.11	2.23	0.255	1.9	0.105
1.9	0.111	2.23	0.256	1.9	0.105
1.9	0.111	2.23	0.256	1.9	0.105
1.9	0.112	2.23	0.257	1.9	0.105
1.9	0.112	2.24	0.257	1.9	0.105
1.91	0.113	2.24	0.258	1.9	0.104
1.91	0.114	2.24	0.258	1.9	0.104
1.91	0.114	2.24	0.259	1.91	0.104
1.91	0.115	2.24	0.259	1.91	0.104
1.91	0.116	2.24	0.26	1.91	0.104
1.91	0.116	2.25	0.26	1.91	0.103
1.92	0.117	2.25	0.261	1.91	0.103
1.92	0.118	2.25	0.261	1.92	0.103
1.92	0.118	2.25	0.262	1.92	0.103
1.92	0.119	2.25	0.262	1.92	0.103
1.92	0.12	2.26	0.263	1.92	0.103
1.92	0.12	2.26	0.263	1.92	0.102
1.93	0.121	2.26	0.264	1.92	0.102
1.93	0.121	2.26	0.264	1.92	0.102
1.93	0.122	2.26	0.265	1.93	0.102
1.93	0.122	2.26	0.265	1.93	0.102
1.93	0.123	2.27	0.266	1.93	0.101
1.93	0.124	2.27	0.266	1.93	0.101
1.93	0.124	2.27	0.267	1.93	0.101
1.94	0.125	2.27	0.267	1.94	0.101
1.94	0.125	2.27	0.268	1.94	0.101
1.94	0.126	2.27	0.268	1.94	0.1
1.94	0.126	2.28	0.269	1.94	0.1
1.94	0.127	2.28	0.269	1.94	0.1
1.94	0.127	2.28	0.27	1.94	0.1
1.95	0.128	2.28	0.27	1.95	0.099
1.95	0.128	2.28	0.271	1.95	0.099
1.95	0.129	2.28	0.271	1.95	0.099
1.95	0.13	2.28	0.272	1.95	0.099
1.95	0.13	2.29	0.272	1.95	0.098
1.96	0.131	2.29	0.273	1.95	0.098
1.96	0.131	2.29	0.273	1.95	0.098
1.96	0.132	2.29	0.274	1.96	0.098
1.96	0.132	2.29	0.274	1.96	0.097
1.96	0.133	2.29	0.275	1.96	0.097
1.96	0.134	2.3	0.275	1.96	0.097
1.97	0.134	2.3	0.276	1.96	0.096
1.97	0.135	2.3	0.276	1.97	0.096
1.97	0.135	2.3	0.277	1.97	0.096
1.97	0.136	2.3	0.277	1.97	0.096
1.97	0.136	2.31	0.278	1.97	0.095
1.97	0.137	2.31	0.278	1.97	0.095
1.98	0.137	2.31	0.279	1.97	0.095
1.98	0.138	2.31	0.279	1.97	0.094
1.98	0.138	2.31	0.28	1.98	0.094
1.98	0.139	2.31	0.28	1.98	0.094
1.98	0.139	2.32	0.281	1.98	0.093
1.98	0.14	2.32	0.281	1.98	0.093
1.98	0.14	2.32	0.282	1.98	0.093
1.99	0.141	2.32	0.282	1.99	0.092
1.99	0.141	2.32	0.283	1.99	0.092
1.99	0.142	2.32	0.283	1.99	0.092
1.99	0.142	2.33	0.284	1.99	0.091
1.99	0.143	2.33	0.284	1.99	0.091
1.99	0.143	2.33	0.284	1.99	0.091
2	0.144	2.33	0.285	2	0.09
2	0.144	2.33	0.285	2	0.09
2	0.145	2.33	0.286	2	0.09
2	0.145	2.33	0.286	2	0.09
2	0.146	2.34	0.287	2	0.089
2.01	0.146	2.34	0.287	2	0.089
2.01	0.147	2.34	0.288	2	0.089
2.01	0.147	2.34	0.288	2.01	0.088
2.01	0.148	2.34	0.289	2.01	0.088
2.01	0.149	2.34	0.289	2.01	0.088
2.01	0.149	2.35	0.289	2.01	0.087
2.02	0.15	2.35	0.29	2.01	0.087
2.02	0.15	2.35	0.29	2.02	0.087
2.02	0.151	2.35	0.291	2.02	0.087
2.02	0.151	2.35	0.291	2.02	0.086
2.02	0.152	2.36	0.292	2.02	0.086
2.02	0.152	2.36	0.292	2.02	0.086
2.03	0.153	2.36	0.293	2.02	0.085
2.03	0.154	2.36	0.293	2.02	0.085
2.03	0.154	2.36	0.294	2.03	0.085
2.03	0.155	2.36	0.294	2.03	0.084
2.03	0.155	2.37	0.295	2.03	0.084
2.03	0.156	2.37	0.295	2.03	0.084
2.03	0.156	2.37	0.295	2.03	0.084
2.04	0.157	2.37	0.296	2.04	0.083
2.04	0.158	2.37	0.296	2.04	0.083
2.04	0.158	2.37	0.297	2.04	0.083
2.04	0.159	2.38	0.297	2.04	0.083
2.04	0.159	2.38	0.298	2.04	0.082
2.04	0.16	2.38	0.298	2.04	0.082
2.05	0.161	2.38	0.299	2.05	0.082
2.05	0.161	2.38	0.299	2.05	0.082
2.05	0.162	2.38	0.299	2.05	0.081
2.05	0.162	2.38	0.3	2.05	0.081
2.05	0.163	2.39	0.3	2.05	0.081
2.06	0.164	2.39	0.301	2.05	0.081
2.06	0.164	2.39	0.301	2.05	0.08
2.06	0.165	2.39	0.301	2.06	0.08
2.06	0.165	2.39	0.302	2.06	0.08
2.06	0.166	2.39	0.302	2.06	0.08
2.06	0.167	2.4	0.303	2.06	0.079
2.07	0.167	2.4	0.303	2.06	0.079
2.07	0.168	2.4	0.304	2.07	0.079
2.07	0.169	2.4	0.304	2.07	0.079
2.07	0.169	2.4	0.304	2.07	0.078
2.07	0.17	2.41	0.305	2.07	0.078
2.07	0.171	2.41	0.305	2.07	0.078
2.08	0.171	2.41	0.306	2.07	0.077
2.08	0.172	2.41	0.306	2.07	0.077
2.08	0.173	2.41	0.306	2.08	0.077
2.08	0.173	2.41	0.307	2.08	0.077
2.08	0.174	2.42	0.307	2.08	0.076
2.08	0.174	2.42	0.308	2.08	0.076
2.08	0.175	2.42	0.308	2.08	0.076
2.09	0.176	2.42	0.309	2.09	0.076
2.09	0.176	2.42	0.309	2.09	0.075
2.09	0.177	2.42	0.31	2.09	0.075
2.09	0.178	2.43	0.31	2.09	0.075
2.09	0.178	2.43	0.31	2.09	0.075
2.09	0.179	2.43	0.311	2.09	0.074
2.1	0.179	2.43	0.311	2.1	0.074
2.1	0.18	2.43	0.312	2.1	0.074
2.1	0.18	2.43	0.312	2.1	0.074
2.1	0.181	2.43	0.313	2.1	0.073
2.1	0.182	2.44	0.313	2.1	0.073
2.11	0.182	2.44	0.313	2.1	0.073
2.11	0.183	2.44	0.314	2.1	0.073
2.11	0.184	2.44	0.314	2.11	0.072
2.11	0.184	2.44	0.315	2.11	0.072
2.11	0.185	2.44	0.315	2.11	0.072
2.11	0.185	2.45	0.316	2.11	0.072
2.12	0.186	2.45	0.316	2.11	0.071
2.12	0.187	2.45	0.317	2.12	0.071
2.12	0.187	2.45	0.317	2.12	0.071
2.12	0.188	2.45	0.317	2.12	0.071
2.12	0.188	2.46	0.318	2.12	0.07
2.12	0.189	2.46	0.318	2.12	0.07
2.13	0.189	2.46	0.319	2.12	0.07
2.13	0.19	2.46	0.319	2.12	0.07
2.13	0.191	2.46	0.32	2.13	0.069
2.13	0.191	2.46	0.32	2.13	0.069
2.13	0.192	2.47	0.321	2.13	0.069
2.13	0.192	2.47	0.321	2.13	0.069
2.13	0.193	2.47	0.322	2.13	0.069
2.14	0.193	2.47	0.322	2.14	0.068
2.14	0.194	2.47	0.322	2.14	0.068
2.14	0.194	2.47	0.323	2.14	0.068
2.14	0.195	2.48	0.323	2.14	0.068
2.14	0.195	2.48	0.324	2.14	0.068
2.14	0.196	2.48	0.324	2.14	0.067
2.15	0.196	2.48	0.325	2.15	0.067
2.15	0.197	2.48	0.325	2.15	0.067
2.15	0.197	2.48	0.326	2.15	0.067
2.15	0.198	2.48	0.326	2.15	0.067
2.15	0.198	2.49	0.326	2.15	0.066
2.16	0.199	2.49	0.327	2.15	0.066
2.16	0.199	2.49	0.327	2.15	0.066
2.16	0.2	2.49	0.328	2.16	0.066
2.16	0.2	2.49	0.328	2.16	0.066
2.16	0.201	2.49	0.329	2.16	0.065
2.16	0.201	2.5	0.329	2.16	0.065
2.17	0.202	2.5	0.329	2.16	0.065
2.17	0.202	2.5	0.33	2.17	0.065
2.17	0.203	2.5	0.33	2.17	0.065
2.17	0.204	2.5	0.331	2.17	0.065
2.17	0.204	2.51	0.331	2.17	0.064
2.17	0.205	2.51	0.331	2.17	0.064
2.18	0.205	2.51	0.332	2.17	0.064
2.18	0.206	2.51	0.332	2.17	0.064
2.18	0.206	2.51	0.333	2.18	0.064
2.18	0.207	2.51	0.333	2.18	0.064
2.18	0.207	2.52	0.333	2.18	0.063
2.18	0.208	2.52	0.334	2.18	0.063
2.18	0.208	2.52	0.334	2.18	0.063
2.19	0.209	2.52	0.334	2.19	0.063
2.19	0.209	2.52	0.335	2.19	0.063
2.19	0.21	2.52	0.335	2.19	0.062
2.19	0.21	2.53	0.335	2.19	0.062
2.19	0.211	2.53	0.336	2.19	0.062
2.19	0.211	2.53	0.336	2.19	0.062
2.2	0.212	2.53	0.337	2.2	0.062
2.2	0.212	2.53	0.337	2.2	0.062
2.2	0.212	2.53	0.337	2.2	0.062
2.2	0.213	2.53	0.338	2.2	0.061
2.2	0.213	2.54	0.338	2.2	0.061
2.21	0.214	2.54	0.338	2.2	0.061
2.21	0.214	2.54	0.339	2.2	0.061
2.21	0.215	2.54	0.339	2.21	0.061
2.21	0.215	2.54	0.34	2.21	0.061
2.21	0.215	2.54	0.34	2.21	0.061
2.21	0.216	2.55	0.34	2.21	0.06
2.22	0.216	2.55	0.341	2.21	0.06
2.22	0.217	2.55	0.341	2.22	0.06
2.22	0.217	2.55	0.341	2.22	0.06
2.22	0.217	2.55	0.342	2.22	0.06
2.22	0.218	2.56	0.342	2.22	0.06
2.22	0.218	2.56	0.342	2.22	0.059
2.23	0.219	2.56	0.343	2.22	0.059
2.23	0.219	2.56	0.343	2.22	0.059
2.23	0.22	2.56	0.343	2.23	0.059
2.23	0.22	2.56	0.344	2.23	0.059
2.23	0.22	2.57	0.344	2.23	0.059
2.23	0.221	2.57	0.345	2.23	0.059
2.23	0.221	2.57	0.345	2.23	0.058
2.24	0.222	2.57	0.345	2.24	0.058
2.24	0.222	2.57	0.346	2.24	0.058
2.24	0.222	2.57	0.346	2.24	0.058
2.24	0.223	2.58	0.346	2.24	0.058
2.24	0.223	2.58	0.347	2.24	0.058
2.24	0.224	2.58	0.347	2.24	0.058
2.25	0.224	2.58	0.348	2.25	0.057
2.25	0.224	2.58	0.348	2.25	0.057
2.25	0.225	2.58	0.348	2.25	0.057
2.25	0.225	2.58	0.349	2.25	0.057
2.25	0.225	2.59	0.349	2.25	0.057
2.26	0.226	2.59	0.349	2.25	0.056
2.26	0.226	2.59	0.35	2.25	0.056
2.26	0.227	2.59	0.35	2.26	0.056
2.26	0.227	2.59	0.351	2.26	0.056
2.26	0.227	2.59	0.351	2.26	0.056
2.26	0.228	2.6	0.352	2.26	0.055
2.27	0.228	2.6	0.352	2.26	0.055
2.27	0.229	2.6	0.352	2.27	0.055
2.27	0.229	2.6	0.353	2.27	0.055
2.27	0.23	2.6	0.353	2.27	0.054
2.27	0.23	2.61	0.354	2.27	0.054
2.27	0.23	2.61	0.354	2.27	0.054
2.28	0.231	2.61	0.355	2.27	0.054
2.28	0.231	2.61	0.355	2.27	0.054
2.28	0.232	2.61	0.355	2.28	0.053
2.28	0.232	2.61	0.356	2.28	0.053
2.28	0.233	2.62	0.356	2.28	0.053
2.28	0.233	2.62	0.357	2.28	0.053
2.28	0.234	2.62	0.357	2.28	0.052
2.29	0.234	2.62	0.357	2.29	0.052
2.29	0.235	2.62	0.358	2.29	0.052
2.29	0.235	2.62	0.358	2.29	0.051
2.29	0.236	2.63	0.358	2.29	0.051
2.29	0.236	2.63	0.359	2.29	0.051
2.29	0.237	2.63	0.359	2.29	0.051
2.3	0.237	2.63	0.36	2.3	0.05
2.3	0.238	2.63	0.36	2.3	0.05
2.3	0.238	2.63	0.36	2.3	0.05
2.3	0.239	2.63	0.361	2.3	0.05
2.3	0.239	2.64	0.361	2.3	0.049
2.31	0.24	2.64	0.361	2.3	0.049
2.31	0.24	2.64	0.362	2.3	0.049
2.31	0.241	2.64	0.362	2.31	0.049
2.31	0.241	2.64	0.362	2.31	0.048
2.31	0.242	2.64	0.363	2.31	0.048
2.31	0.242	2.65	0.363	2.31	0.048
2.32	0.243	2.65	0.363	2.31	0.048
2.32	0.243	2.65	0.364	2.32	0.047
2.32	0.244	2.65	0.364	2.32	0.047
2.32	0.244	2.65	0.365	2.32	0.047
2.32	0.245	2.66	0.365	2.32	0.047
2.32	0.245	2.66	0.365	2.32	0.046
2.33	0.246	2.66	0.366	2.32	0.046
2.33	0.246	2.66	0.366	2.32	0.046
2.33	0.247	2.66	0.366	2.33	0.046
2.33	0.247	2.66	0.367	2.33	0.045
2.33	0.248	2.67	0.367	2.33	0.045
2.33	0.248	2.67	0.367	2.33	0.045
2.33	0.249	2.67	0.367	2.33	0.045
2.34	0.249	2.67	0.368	2.34	0.045
2.34	0.25	2.67	0.368	2.34	0.044
2.34	0.25	2.67	0.368	2.34	0.044
2.34	0.251	2.68	0.369	2.34	0.044
2.34	0.251	2.68	0.369	2.34	0.044
2.34	0.251	2.68	0.369	2.34	0.043
2.35	0.252	2.68	0.37	2.35	0.043
2.35	0.252	2.68	0.37	2.35	0.043
2.35	0.253	2.68	0.37	2.35	0.043
2.35	0.253	2.68	0.37	2.35	0.043
2.35	0.253	2.69	0.371	2.35	0.043
2.36	0.254	2.69	0.371	2.35	0.042
2.36	0.254	2.69	0.371	2.35	0.042
2.36	0.255	2.69	0.372	2.36	0.042
2.36	0.255	2.69	0.372	2.36	0.042
2.36	0.255	2.69	0.372	2.36	0.042
2.36	0.256	2.7	0.372	2.36	0.042
2.37	0.256	2.7	0.373	2.36	0.042
2.37	0.256	2.7	0.373	2.37	0.041
2.37	0.257	2.7	0.373	2.37	0.041
2.37	0.257	2.7	0.373	2.37	0.041
2.37	0.258	2.71	0.374	2.37	0.041
2.37	0.258	2.71	0.374	2.37	0.041
2.38	0.258	2.71	0.374	2.37	0.041
2.38	0.259	2.71	0.374	2.37	0.041
2.38	0.259	2.71	0.375	2.38	0.04
2.38	0.259	2.71	0.375	2.38	0.04
2.38	0.26	2.72	0.375	2.38	0.04
2.38	0.26	2.72	0.375	2.38	0.04
2.38	0.26	2.72	0.376	2.38	0.04
2.39	0.261	2.72	0.376	2.39	0.04
2.39	0.261	2.72	0.376	2.39	0.04
2.39	0.261	2.72	0.376	2.39	0.04
2.39	0.262	2.73	0.377	2.39	0.039
2.39	0.262	2.73	0.377	2.39	0.039
2.39	0.262	2.73	0.377	2.39	0.039
2.4	0.263	2.73	0.377	2.4	0.039
2.4	0.263	2.73	0.378	2.4	0.039
2.4	0.263	2.73	0.378	2.4	0.039
2.4	0.264	2.73	0.378	2.4	0.039
2.4	0.264	2.74	0.378	2.4	0.039
2.41	0.265	2.74	0.379	2.4	0.038
2.41	0.265	2.74	0.379	2.4	0.038
2.41	0.265	2.74	0.379	2.41	0.038
2.41	0.266	2.74	0.379	2.41	0.038
2.41	0.266	2.74	0.38	2.41	0.038
2.41	0.266	2.75	0.38	2.41	0.038
2.42	0.267	2.75	0.38	2.41	0.038
2.42	0.267	2.75	0.38	2.42	0.038
2.42	0.267	2.75	0.381	2.42	0.037
2.42	0.268	2.75	0.381	2.42	0.037
2.42	0.268	2.76	0.381	2.42	0.037
2.42	0.268	2.76	0.381	2.42	0.037
2.43	0.269	2.76	0.382	2.42	0.037
2.43	0.269	2.76	0.382	2.42	0.037
2.43	0.269	2.76	0.382	2.43	0.037
2.43	0.27	2.76	0.382	2.43	0.037
2.43	0.27	2.77	0.383	2.43	0.036
2.43	0.27	2.77	0.383	2.43	0.036
2.43	0.271	2.77	0.383	2.43	0.036
2.44	0.271	2.77	0.383	2.44	0.036
2.44	0.271	2.77	0.383	2.44	0.036
2.44	0.272	2.77	0.384	2.44	0.036
2.44	0.272	2.78	0.384	2.44	0.036
2.44	0.272	2.78	0.384	2.44	0.035
2.44	0.273	2.78	0.384	2.44	0.035
2.45	0.273	2.78	0.385	2.45	0.035
2.45	0.273	2.78	0.385	2.45	0.035
2.45	0.274	2.78	0.385	2.45	0.035
2.45	0.274	2.78	0.385	2.45	0.035
2.45	0.274	2.79	0.386	2.45	0.034
2.46	0.275	2.79	0.386	2.45	0.034
2.46	0.275	2.79	0.386	2.45	0.034
2.46	0.276	2.79	0.386	2.46	0.034
2.46	0.276	2.79	0.387	2.46	0.034
2.46	0.276	2.79	0.387	2.46	0.033
2.46	0.277	2.8	0.387	2.46	0.033
2.47	0.277	2.8	0.387	2.46	0.033
2.47	0.277	2.8	0.388	2.47	0.033
2.47	0.278	2.8	0.388	2.47	0.033
2.47	0.278	2.8	0.388	2.47	0.033
2.47	0.278	2.81	0.388	2.47	0.032
2.47	0.279	2.81	0.389	2.47	0.032
2.48	0.279	2.81	0.389	2.47	0.032
2.48	0.279	2.81	0.389	2.47	0.032
2.48	0.28	2.81	0.389	2.48	0.032
2.48	0.28	2.81	0.39	2.48	0.031
2.48	0.281	2.82	0.39	2.48	0.031
2.48	0.281	2.82	0.39	2.48	0.031
2.48	0.281	2.82	0.39	2.48	0.031
2.49	0.282	2.82	0.391	2.49	0.031
2.49	0.282	2.82	0.391	2.49	0.03
2.49	0.283	2.82	0.391	2.49	0.03
2.49	0.283	2.83	0.392	2.49	0.03
2.49	0.283	2.83	0.392	2.49	0.03
2.49	0.284	2.83	0.392	2.49	0.029
2.5	0.284	2.83	0.392	2.5	0.029
2.5	0.284	2.83	0.393	2.5	0.029
2.5	0.285	2.83	0.393	2.5	0.029
2.5	0.285	2.83	0.393	2.5	0.029
2.5	0.286	2.84	0.393	2.5	0.028
2.51	0.286	2.84	0.393	2.5	0.028
2.51	0.286	2.84	0.394	2.5	0.028
2.51	0.287	2.84	0.394	2.51	0.028
2.51	0.287	2.84	0.394	2.51	0.027
2.51	0.288	2.84	0.394	2.51	0.027
2.51	0.288	2.85	0.395	2.51	0.027
2.52	0.288	2.85	0.395	2.51	0.027
2.52	0.289	2.85	0.395	2.52	0.026
2.52	0.289	2.85	0.395	2.52	0.026
2.52	0.289	2.85	0.396	2.52	0.026
2.52	0.29	2.86	0.396	2.52	0.026
2.52	0.29	2.86	0.396	2.52	0.026
2.53	0.291	2.86	0.396	2.52	0.025
2.53	0.291	2.86	0.396	2.52	0.025
2.53	0.291	2.86	0.397	2.53	0.025
2.53	0.292	2.86	0.397	2.53	0.025
2.53	0.292	2.87	0.397	2.53	0.025
2.53	0.293	2.87	0.397	2.53	0.024
2.53	0.293	2.87	0.397	2.53	0.024
2.54	0.293	2.87	0.398	2.54	0.024
2.54	0.294	2.87	0.398	2.54	0.024
2.54	0.294	2.87	0.398	2.54	0.024
2.54	0.294	2.88	0.398	2.54	0.023
2.54	0.295	2.88	0.398	2.54	0.023
2.54	0.295	2.88	0.399	2.54	0.023
2.55	0.296	2.88	0.399	2.55	0.023
2.55	0.296	2.88	0.399	2.55	0.023
2.55	0.297	2.88	0.399	2.55	0.023
2.55	0.297	2.88	0.4	2.55	0.022
2.55	0.297	2.89	0.4	2.55	0.022
2.56	0.298	2.89	0.4	2.55	0.022
2.56	0.298	2.89	0.4	2.55	0.022
2.56	0.299	2.89	0.401	2.56	0.022
2.56	0.299	2.89	0.401	2.56	0.022
2.56	0.299	2.89	0.401	2.56	0.021
2.56	0.3	2.9	0.401	2.56	0.021
2.57	0.3	2.9	0.402	2.56	0.021
2.57	0.3	2.9	0.402	2.57	0.021
2.57	0.301	2.9	0.402	2.57	0.021
2.57	0.301	2.9	0.402	2.57	0.021
2.57	0.302	2.91	0.403	2.57	0.021
2.57	0.302	2.91	0.403	2.57	0.02
2.58	0.302	2.91	0.403	2.57	0.02
2.58	0.303	2.91	0.403	2.57	0.02
2.58	0.303	2.91	0.403	2.58	0.02
2.58	0.303	2.91	0.404	2.58	0.02
2.58	0.304	2.92	0.404	2.58	0.02
2.58	0.304	2.92	0.404	2.58	0.02
2.58	0.304	2.92	0.404	2.58	0.02
2.59	0.305	2.92	0.404	2.59	0.02
2.59	0.305	2.92	0.405	2.59	0.019
2.59	0.306	2.92	0.405	2.59	0.019
2.59	0.306	2.93	0.405	2.59	0.019
2.59	0.306	2.93	0.405	2.59	0.019
2.59	0.307	2.93	0.405	2.59	0.019
2.6	0.307	2.93	0.406	2.6	0.019
2.6	0.308	2.93	0.406	2.6	0.019
2.6	0.308	2.93	0.406	2.6	0.019
2.6	0.308	2.93	0.406	2.6	0.019
2.6	0.309	2.94	0.406	2.6	0.019
2.61	0.309	2.94	0.407	2.6	0.019
2.61	0.31	2.94	0.407	2.6	0.018
2.61	0.31	2.94	0.407	2.61	0.018
2.61	0.311	2.94	0.407	2.61	0.018
2.61	0.311	2.94	0.408	2.61	0.018
2.61	0.311	2.95	0.408	2.61	0.018
2.62	0.312	2.95	0.408	2.61	0.018
2.62	0.312	2.95	0.408	2.62	0.018
2.62	0.313	2.95	0.408	2.62	0.018
2.62	0.313	2.95	0.409	2.62	0.018
2.62	0.313	2.96	0.409	2.62	0.018
2.62	0.314	2.96	0.409	2.62	0.017
2.63	0.314	2.96	0.409	2.62	0.017
2.63	0.315	2.96	0.409	2.62	0.017
2.63	0.315	2.96	0.41	2.63	0.017
2.63	0.316	2.96	0.41	2.63	0.017
2.63	0.316	2.97	0.41	2.63	0.017
2.63	0.316	2.97	0.41	2.63	0.017
2.63	0.317	2.97	0.41	2.63	0.017
2.64	0.317	2.97	0.41	2.64	0.016
2.64	0.317	2.97	0.411	2.64	0.016
2.64	0.318	2.97	0.411	2.64	0.016
2.64	0.318	2.98	0.411	2.64	0.016
2.64	0.319	2.98	0.411	2.64	0.016
2.64	0.319	2.98	0.411	2.64	0.016
2.65	0.32	2.98	0.411	2.65	0.016
2.65	0.32	2.98	0.411	2.65	0.016
2.65	0.32	2.98	0.412	2.65	0.016
2.65	0.321	2.98	0.412	2.65	0.015
2.65	0.321	2.99	0.412	2.65	0.015
2.66	0.322	2.99	0.412	2.65	0.015
2.66	0.322	2.99	0.412	2.65	0.015
2.66	0.322	2.99	0.412	2.66	0.015
2.66	0.323	2.99	0.413	2.66	0.015
2.66	0.323	2.99	0.413	2.66	0.015
2.66	0.324	3	0.413	2.66	0.014
2.67	0.324	3	0.413	2.66	0.014
2.67	0.325	3	0.413	2.67	0.014
2.67	0.325	3	0.413	2.67	0.014
2.67	0.325	3	0.414	2.67	0.014
2.67	0.326	3.01	0.414	2.67	0.014
2.67	0.326	3.01	0.414	2.67	0.014
2.68	0.327	3.01	0.414	2.67	0.013
2.68	0.327	3.01	0.414	2.67	0.013
2.68	0.328	3.01	0.414	2.68	0.013
2.68	0.328	3.01	0.415	2.68	0.013
2.68	0.328	3.02	0.415	2.68	0.013
2.68	0.329	3.02	0.415	2.68	0.013
2.68	0.329	3.02	0.415	2.68	0.012
2.69	0.33	3.02	0.415	2.69	0.012
2.69	0.33	3.02	0.415	2.69	0.012
2.69	0.33	3.02	0.415	2.69	0.012
2.69	0.331	3.03	0.416	2.69	0.012
2.69	0.331	3.03	0.416	2.69	0.012
2.69	0.332	3.03	0.416	2.69	0.012
2.7	0.332	3.03	0.416	2.7	0.011
2.7	0.333	3.03	0.416	2.7	0.011
2.7	0.333	3.03	0.416	2.7	0.011
2.7	0.333	3.03	0.417	2.7	0.011
2.7	0.334	3.04	0.417	2.7	0.011
2.71	0.334	3.04	0.417	2.7	0.011
2.71	0.335	3.04	0.417	2.7	0.011
2.71	0.335	3.04	0.417	2.71	0.011
2.71	0.335	3.04	0.417	2.71	0.01
2.71	0.336	3.04	0.417	2.71	0.01
2.71	0.336	3.05	0.418	2.71	0.01
2.72	0.337	3.05	0.418	2.71	0.01
2.72	0.337	3.05	0.418	2.72	0.01
2.72	0.338	3.05	0.418	2.72	0.01
2.72	0.338	3.05	0.418	2.72	0.01
2.72	0.338	3.06	0.418	2.72	0.01
2.72	0.339	3.06	0.419	2.72	0.009
2.73	0.339	3.06	0.419	2.72	0.009
2.73	0.34	3.06	0.419	2.72	0.009
2.73	0.34	3.06	0.419	2.73	0.009
2.73	0.341	3.06	0.419	2.73	0.009
2.73	0.341	3.07	0.419	2.73	0.009
2.73	0.341	3.07	0.419	2.73	0.009
2.73	0.342	3.07	0.42	2.73	0.008
2.74	0.342	3.07	0.42	2.74	0.008
2.74	0.343	3.07	0.42	2.74	0.008
2.74	0.343	3.07	0.42	2.74	0.008
2.74	0.344	3.08	0.42	2.74	0.008
2.74	0.344	3.08	0.42	2.74	0.008
2.74	0.344	3.08	0.42	2.74	0.008
2.75	0.345	3.08	0.42	2.75	0.008
2.75	0.345	3.08	0.421	2.75	0.008
2.75	0.345	3.08	0.421	2.75	0.008
2.75	0.346	3.08	0.421	2.75	0.007
2.75	0.346	3.09	0.421	2.75	0.007
2.76	0.347	3.09	0.421	2.75	0.007
2.76	0.347	3.09	0.421	2.75	0.007
2.76	0.347	3.09	0.421	2.76	0.007
2.76	0.348	3.09	0.421	2.76	0.007
2.76	0.348	3.09	0.421	2.76	0.007
2.76	0.348	3.1	0.422	2.76	0.007
2.77	0.349	3.1	0.422	2.76	0.007
2.77	0.349	3.1	0.422	2.77	0.007
2.77	0.35	3.1	0.422	2.77	0.006
2.77	0.35	3.1	0.422	2.77	0.006
2.77	0.35	3.11	0.422	2.77	0.006
2.77	0.351	3.11	0.422	2.77	0.006
2.78	0.351	3.11	0.422	2.77	0.006
2.78	0.352	3.11	0.422	2.77	0.006
2.78	0.352	3.11	0.422	2.78	0.006
2.78	0.352	3.11	0.422	2.78	0.006
2.78	0.353	3.12	0.423	2.78	0.006
2.78	0.353	3.12	0.423	2.78	0.006
2.78	0.354	3.12	0.423	2.78	0.005
2.79	0.354	3.12	0.423	2.79	0.005
2.79	0.355	3.12	0.423	2.79	0.005
2.79	0.355	3.12	0.423	2.79	0.005
2.79	0.355	3.13	0.423	2.79	0.005
2.79	0.356	3.13	0.423	2.79	0.005
2.79	0.356	3.13	0.423	2.79	0.005
2.8	0.357	3.13	0.423	2.8	0.005
2.8	0.357	3.13	0.423	2.8	0.005
2.8	0.358	3.13	0.423	2.8	0.005
2.8	0.358	3.13	0.423	2.8	0.005
2.8	0.358	3.14	0.424	2.8	0.005
2.81	0.359	3.14	0.424	2.8	0.004
2.81	0.359	3.14	0.424	2.8	0.004
2.81	0.36	3.14	0.424	2.81	0.004
2.81	0.36	3.14	0.424	2.81	0.004
2.81	0.361	3.14	0.424	2.81	0.004
2.81	0.361	3.15	0.424	2.81	0.004
2.82	0.362	3.15	0.424	2.81	0.004
2.82	0.362	3.15	0.424	2.82	0.004
2.82	0.363	3.15	0.424	2.82	0.004
2.82	0.363	3.15	0.424	2.82	0.004
2.82	0.363	3.16	0.424	2.82	0.004
2.82	0.364	3.16	0.424	2.82	0.004
2.83	0.364	3.16	0.425	2.82	0.004
2.83	0.365	3.16	0.425	2.82	0.004
2.83	0.365	3.16	0.425	2.83	0.004
2.83	0.366	3.16	0.425	2.83	0.004
2.83	0.366	3.17	0.425	2.83	0.003
2.83	0.367	3.17	0.425	2.83	0.003
2.83	0.367	3.17	0.425	2.83	0.003
2.84	0.368	3.17	0.425	2.84	0.003
2.84	0.368	3.17	0.425	2.84	0.003
2.84	0.369	3.17	0.425	2.84	0.003
2.84	0.369	3.18	0.425	2.84	0.003
2.84	0.369	3.18	0.425	2.84	0.003
2.84	0.37	3.18	0.426	2.84	0.003
2.85	0.37	3.18	0.426	2.85	0.003
2.85	0.371	3.18	0.426	2.85	0.003
2.85	0.371	3.18	0.426	2.85	0.003
2.85	0.372	3.18	0.426	2.85	0.003
2.85	0.372	3.19	0.426	2.85	0.003
2.86	0.373	3.19	0.426	2.85	0.003
2.86	0.373	3.19	0.426	2.85	0.003
2.86	0.374	3.19	0.426	2.86	0.003
2.86	0.374	3.19	0.426	2.86	0.003
2.86	0.375	3.19	0.426	2.86	0.003
2.86	0.375	3.2	0.426	2.86	0.003
2.87	0.376	3.2	0.427	2.86	0.003
2.87	0.376	3.2	0.427	2.87	0.003
2.87	0.377	3.2	0.427	2.87	0.003
2.87	0.377	3.2	0.427	2.87	0.002
2.87	0.378	3.21	0.427	2.87	0.002
2.87	0.379	3.21	0.427	2.87	0.002
2.88	0.379	3.21	0.427	2.87	0.002
2.88	0.38	3.21	0.427	2.87	0.002
2.88	0.38	3.21	0.427	2.88	0.002
2.88	0.381	3.21	0.427	2.88	0.002
2.88	0.381	3.22	0.427	2.88	0.002
2.88	0.381	3.22	0.427	2.88	0.002
2.88	0.382	3.22	0.428	2.88	0.002
2.89	0.382	3.22	0.428	2.89	0.002
2.89	0.383	3.22	0.428	2.89	0.002
2.89	0.383	3.22	0.428	2.89	0.002
2.89	0.384	3.23	0.428	2.89	0.002
2.89	0.384	3.23	0.428	2.89	0.002
2.89	0.385	3.23	0.428	2.89	0.002
2.9	0.385	3.23	0.428	2.9	0.002
2.9	0.386	3.23	0.428	2.9	0.002
2.9	0.386	3.23	0.428	2.9	0.002
2.9	0.387	3.23	0.428	2.9	0.002
2.9	0.387	3.24	0.428	2.9	0.002
2.91	0.388	3.24	0.428	2.9	0.002
2.91	0.388	3.24	0.428	2.9	0.002
2.91	0.389	3.24	0.429	2.91	0.002
2.91	0.39	3.24	0.429	2.91	0.002
2.91	0.39	3.24	0.429	2.91	0.002
2.91	0.391	3.25	0.429	2.91	0.002
2.92	0.391	3.25	0.429	2.91	0.002
2.92	0.392	3.25	0.429	2.92	0.002
2.92	0.392	3.25	0.429	2.92	0.002
2.92	0.393	3.25	0.429	2.92	0.002
2.92	0.393	3.26	0.429	2.92	0.002
2.92	0.394	3.26	0.429	2.92	0.002
2.93	0.394	3.26	0.429	2.92	0.002
2.93	0.395	3.26	0.429	2.92	0.002
2.93	0.395	3.26	0.429	2.93	0.002
2.93	0.396	3.26	0.429	2.93	0.002
2.93	0.397	3.27	0.429	2.93	0.002
2.93	0.397	3.27	0.429	2.93	0.002
2.93	0.398	3.27	0.429	2.93	0.002
2.94	0.398	3.27	0.429	2.94	0.002
2.94	0.399	3.27	0.43	2.94	0.002
2.94	0.399	3.27	0.43	2.94	0.002
2.94	0.4	3.28	0.43	2.94	0.002
2.94	0.4	3.28	0.43	2.94	0.002
2.94	0.401	3.28	0.43	2.94	0.002
2.95	0.401	3.28	0.43	2.95	0.002
2.95	0.401	3.28	0.43	2.95	0.002
2.95	0.402	3.28	0.43	2.95	0.002
2.95	0.402	3.28	0.43	2.95	0.002
2.95	0.403	3.29	0.43	2.95	0.002
2.96	0.403	3.29	0.43	2.95	0.002
2.96	0.404	3.29	0.43	2.95	0.002
2.96	0.404	3.29	0.43	2.96	0.002
2.96	0.405	3.29	0.43	2.96	0.002
2.96	0.405	3.29	0.43	2.96	0.002
2.96	0.406	3.3	0.43	2.96	0.002
2.97	0.406	3.3	0.43	2.96	0.002
2.97	0.407	3.3	0.43	2.97	0.002
2.97	0.407	3.3	0.43	2.97	0.002
2.97	0.408	3.3	0.43	2.97	0.002
2.97	0.408	3.31	0.43	2.97	0.002
2.97	0.409	3.31	0.43	2.97	0.002
2.98	0.409	3.31	0.431	2.97	0.002
2.98	0.41	3.31	0.431	2.97	0.002
2.98	0.41	3.31	0.431	2.98	0.002
2.98	0.411	3.31	0.431	2.98	0.002
2.98	0.411	3.32	0.431	2.98	0.002
2.98	0.412	3.32	0.431	2.98	0.002
2.98	0.412	3.32	0.431	2.98	0.002
2.99	0.412	3.32	0.431	2.99	0.002
2.99	0.413	3.32	0.431	2.99	0.002
2.99	0.413	3.32	0.431	2.99	0.002
2.99	0.414	3.33	0.431	2.99	0.002
2.99	0.414	3.33	0.431	2.99	0.002
2.99	0.415	3.33	0.431	2.99	0.002
3	0.415	3.33	0.431	3	0.002
3	0.416	3.33	0.431	3	0.002
3	0.416	3.33	0.431	3	0.002
3	0.416	3.33	0.431	3	0.002
3	0.417	3.34	0.431	3	0.002
3.01	0.417	3.34	0.431	3	0.002
3.01	0.418	3.34	0.431	3	0.002
3.01	0.418	3.34	0.431	3.01	0.002
3.01	0.419	3.34	0.431	3.01	0.002
3.01	0.419	3.34	0.431	3.01	0.002
3.01	0.419	3.35	0.431	3.01	0.002
3.02	0.42	3.35	0.432	3.01	0.002
3.02	0.42	3.35	0.432	3.02	0.002
3.02	0.421	3.35	0.432	3.02	0.002
3.02	0.421	3.35	0.432	3.02	0.002
3.02	0.421	3.36	0.432	3.02	0.002
3.02	0.422	3.36	0.432	3.02	0.002
3.03	0.422	3.36	0.432	3.02	0.002
3.03	0.423	3.36	0.432	3.02	0.002
3.03	0.423	3.36	0.432	3.03	0.002
3.03	0.423	3.36	0.432	3.03	0.002
3.03	0.424	3.37	0.432	3.03	0.002
3.03	0.424	3.37	0.432	3.03	0.002
3.03	0.425	3.37	0.432	3.03	0.002
3.04	0.425	3.37	0.432	3.04	0.002
3.04	0.425	3.37	0.432	3.04	0.002
3.04	0.426	3.37	0.432	3.04	0.002
3.04	0.426	3.38	0.432	3.04	0.002
3.04	0.427	3.38	0.432	3.04	0.002
3.04	0.427	3.38	0.432	3.04	0.002
3.05	0.427	3.38	0.432	3.05	0.002
3.05	0.428	3.38	0.432	3.05	0.002
3.05	0.428	3.38	0.432	3.05	0.002
3.05	0.429	3.38	0.432	3.05	0.002
3.05	0.429	3.39	0.432	3.05	0.002
3.06	0.429	3.39	0.432	3.05	0.002
3.06	0.43	3.39	0.432	3.05	0.002
3.06	0.43	3.39	0.432	3.06	0.002
3.06	0.43	3.39	0.432	3.06	0.002
3.06	0.431	3.39	0.432	3.06	0.002
3.06	0.431	3.4	0.432	3.06	0.002
3.07	0.432	3.4	0.432	3.06	0.002
3.07	0.432	3.4	0.432	3.07	0.002
3.07	0.433	3.4	0.432	3.07	0.002
3.07	0.433	3.4	0.432	3.07	0.002
3.07	0.433	3.41	0.432	3.07	0.002
3.07	0.434	3.41	0.432	3.07	0.002
3.08	0.434	3.41	0.433	3.07	0.002
3.08	0.435	3.41	0.433	3.07	0.002
3.08	0.435	3.41	0.433	3.08	0.002
3.08	0.436	3.41	0.433	3.08	0.002
3.08	0.436	3.42	0.433	3.08	0.002
3.08	0.437	3.42	0.433	3.08	0.002
3.08	0.437	3.42	0.433	3.08	0.002
3.09	0.437	3.42	0.433	3.09	0.002
3.09	0.438	3.42	0.433	3.09	0.002
3.09	0.438	3.42	0.433	3.09	0.002
3.09	0.439	3.43	0.433	3.09	0.002
3.09	0.439	3.43	0.433	3.09	0.002
3.09	0.44	3.43	0.433	3.09	0.002
3.1	0.44	3.43	0.433	3.1	0.002
3.1	0.441	3.43	0.433	3.1	0.002
3.1	0.441	3.43	0.433	3.1	0.002
3.1	0.441	3.43	0.433	3.1	0.002
3.1	0.442	3.44	0.433	3.1	0.002
3.11	0.442	3.44	0.433	3.1	0.002
3.11	0.443	3.44	0.433	3.1	0.002
3.11	0.443	3.44	0.433	3.11	0.002
3.11	0.444	3.44	0.433	3.11	0.002
3.11	0.444	3.44	0.433	3.11	0.002
3.11	0.445	3.45	0.433	3.11	0.002
3.12	0.445	3.45	0.433	3.11	0.002
3.12	0.446	3.45	0.433	3.12	0.002
3.12	0.446	3.45	0.433	3.12	0.002
3.12	0.447	3.45	0.433	3.12	0.002
3.12	0.447	3.46	0.433	3.12	0.002
3.12	0.448	3.46	0.433	3.12	0.002
3.13	0.448	3.46	0.433	3.12	0.002
3.13	0.448	3.46	0.433	3.12	0.002
3.13	0.449	3.46	0.433	3.13	0.002
3.13	0.449	3.46	0.433	3.13	0.002
3.13	0.45	3.47	0.433	3.13	0.002
3.13	0.45	3.47	0.433	3.13	0.002
3.13	0.451	3.47	0.433	3.13	0.002
3.14	0.451	3.47	0.433	3.14	0.002
3.14	0.452	3.47	0.433	3.14	0.002
3.14	0.452	3.47	0.433	3.14	0.002
3.14	0.453	3.48	0.433	3.14	0.002
3.14	0.453	3.48	0.433	3.14	0.002
3.14	0.453	3.48	0.433	3.14	0.002
3.15	0.454	3.48	0.433	3.15	0.002
3.15	0.454	3.48	0.433	3.15	0.002
3.15	0.455	3.48	0.433	3.15	0.002
3.15	0.455	3.48	0.433	3.15	0.002
3.15	0.455	3.49	0.433	3.15	0.002
3.16	0.456	3.49	0.433	3.15	0.002
3.16	0.456	3.49	0.433	3.15	0.002
3.16	0.457	3.49	0.433	3.16	0.002
3.16	0.457	3.49	0.433	3.16	0.002
3.16	0.457	3.49	0.433	3.16	0.002
3.16	0.458	3.5	0.432	3.16	0.002
3.17	0.458	3.5	0.432	3.16	0.002
3.17	0.459	3.5	0.432	3.17	0.002
3.17	0.459	3.5	0.432	3.17	0.002
3.17	0.459	3.5	0.432	3.17	0.002
3.17	0.46	3.51	0.432	3.17	0.002
3.17	0.46	3.51	0.432	3.17	0.002
3.18	0.461	3.51	0.432	3.17	0.002
3.18	0.461	3.51	0.432	3.17	0.002
3.18	0.462	3.51	0.432	3.18	0.002
3.18	0.462	3.51	0.432	3.18	0.002
3.18	0.462	3.52	0.432	3.18	0.002
3.18	0.463	3.52	0.432	3.18	0.002
3.18	0.463	3.52	0.432	3.18	0.002
3.19	0.464	3.52	0.432	3.19	0.002
3.19	0.464	3.52	0.432	3.19	0.002
3.19	0.464	3.52	0.432	3.19	0.002
3.19	0.465	3.53	0.432	3.19	0.002
3.19	0.465	3.53	0.432	3.19	0.002
3.19	0.466	3.53	0.432	3.19	0.002
3.2	0.466	3.53	0.432	3.2	0.002
3.2	0.466	3.53	0.432	3.2	0.002
3.2	0.467	3.53	0.432	3.2	0.002
3.2	0.467	3.53	0.432	3.2	0.002
3.2	0.468	3.54	0.431	3.2	0.002
3.21	0.468	3.54	0.431	3.2	0.002
3.21	0.468	3.54	0.431	3.2	0.002
3.21	0.469	3.54	0.431	3.21	0.002
3.21	0.469	3.54	0.431	3.21	0.002
3.21	0.469	3.54	0.431	3.21	0.002
3.21	0.47	3.55	0.431	3.21	0.002
3.22	0.47	3.55	0.431	3.21	0.002
3.22	0.471	3.55	0.431	3.22	0.002
3.22	0.471	3.55	0.431	3.22	0.002
3.22	0.471	3.55	0.431	3.22	0.002
3.22	0.472	3.56	0.431	3.22	0.002
3.22	0.472	3.56	0.431	3.22	0.002
3.23	0.472	3.56	0.431	3.22	0.002
3.23	0.473	3.56	0.431	3.22	0.002
3.23	0.473	3.56	0.431	3.23	0.002
3.23	0.474	3.56	0.431	3.23	0.002
3.23	0.474	3.57	0.431	3.23	0.002
3.23	0.475	3.57	0.431	3.23	0.002
3.23	0.475	3.57	0.431	3.23	0.002
3.24	0.476	3.57	0.431	3.24	0.002
3.24	0.476	3.57	0.43	3.24	0.002
3.24	0.477	3.57	0.43	3.24	0.002
3.24	0.477	3.58	0.43	3.24	0.002
3.24	0.477	3.58	0.43	3.24	0.002
3.24	0.478	3.58	0.43	3.24	0.002
3.25	0.478	3.58	0.43	3.25	0.002
3.25	0.479	3.58	0.43	3.25	0.002
3.25	0.479	3.58	0.43	3.25	0.002
3.25	0.48	3.58	0.43	3.25	0.002
3.25	0.48	3.59	0.43	3.25	0.002
3.26	0.48	3.59	0.43	3.25	0.002
3.26	0.481	3.59	0.43	3.25	0.002
3.26	0.481	3.59	0.43	3.26	0.002
3.26	0.482	3.59	0.43	3.26	0.002
3.26	0.482	3.59	0.43	3.26	0.002
3.26	0.482	3.6	0.43	3.26	0.002
3.27	0.483	3.6	0.43	3.26	0.002
3.27	0.483	3.6	0.43	3.27	0.002
3.27	0.484	3.6	0.43	3.27	0.002
3.27	0.484	3.6	0.43	3.27	0.002
3.27	0.485	3.61	0.43	3.27	0.002
3.27	0.485	3.61	0.43	3.27	0.002
3.28	0.486	3.61	0.43	3.27	0.002
3.28	0.486	3.61	0.429	3.27	0.002
3.28	0.486	3.61	0.429	3.28	0.002
3.28	0.487	3.61	0.429	3.28	0.002
3.28	0.487	3.62	0.429	3.28	0.002
3.28	0.488	3.62	0.429	3.28	0.002
3.28	0.488	3.62	0.429	3.28	0.002
3.29	0.489	3.62	0.429	3.29	0.002
3.29	0.489	3.62	0.429	3.29	0.002
3.29	0.49	3.62	0.429	3.29	0.002
3.29	0.491	3.63	0.429	3.29	0.002
3.29	0.491	3.63	0.429	3.29	0.002
3.29	0.492	3.63	0.429	3.29	0.002
3.3	0.492	3.63	0.429	3.3	0.002
3.3	0.493	3.63	0.429	3.3	0.002
3.3	0.493	3.63	0.429	3.3	0.002
3.3	0.494	3.63	0.428	3.3	0.002
3.3	0.495	3.64	0.428	3.3	0.002
3.31	0.495	3.64	0.428	3.3	0.002
3.31	0.496	3.64	0.428	3.3	0.002
3.31	0.496	3.64	0.428	3.31	0.002
3.31	0.497	3.64	0.428	3.31	0.002
3.31	0.497	3.64	0.428	3.31	0.002
3.31	0.498	3.65	0.428	3.31	0.002
3.32	0.498	3.65	0.428	3.31	0.002
3.32	0.499	3.65	0.428	3.32	0.002
3.32	0.499	3.65	0.428	3.32	0.002
3.32	0.499	3.65	0.428	3.32	0.002
3.32	0.5	3.66	0.428	3.32	0.002
3.32	0.5	3.66	0.427	3.32	0.002
3.33	0.501	3.66	0.427	3.32	0.002
[truncated: 12,982 more rows]

## Sheet: DSC-363K
C6H6		C6H10		C6H12
Time (min)	Heat Flow (W/g)	Time (min)	Heat Flow (W/g)	Time (min)	Heat Flow (W/g)
0	0	0	0	0	0
0.01	0	0.1	0	0.1	0
0.02	0	0.2	0	0.2	0
0.03	0	0.3	0	0.3	0
0.04	0	0.4	0	0.4	0
0.05	0	0.5	0	0.5	0
0.06	0	0.6	0	0.6	0
0.07	0	0.7	0	0.7	0
0.08	0	0.8	0	0.8	0
0.09	0	0.9	0	0.9	0
0.1	0	1	0	1	0
0.11	0	1.1	0	1.1	0
0.12	0	1.2	0	1.2	0
0.13	0	1.3	0	1.3	0
0.14	0	1.4	0	1.4	0
0.15	0	1.5	0	1.5	0
0.16	0	1.5	0	1.51	0
0.17	0	1.5	0	1.51	0
0.18	0	1.5	0	1.51	0
0.19	0	1.5	0	1.51	0
0.2	0	1.5	0	1.51	0
0.21	0	1.5	0	1.51	0
0.22	0	1.51	0	1.52	0
0.23	0	1.51	0	1.52	0
0.24	0	1.51	0	1.52	0
0.25	0	1.51	0	1.52	0
0.26	0	1.51	0	1.52	0
0.27	0	1.52	0	1.53	0
0.28	0	1.52	0	1.53	0
0.29	0	1.52	0	1.53	0
0.3	0	1.52	0	1.53	0
0.31	0	1.52	0	1.53	0
0.32	0	1.52	0	1.53	0
0.33	0	1.53	0	1.54	0
0.34	0	1.53	0	1.54	0
0.35	0	1.53	0	1.54	0
0.36	0	1.53	0	1.54	0
0.37	0	1.53	0	1.54	0
0.38	0	1.53	0	1.54	0
0.39	0	1.54	0	1.55	0
0.4	0	1.54	0	1.55	0
0.41	0	1.54	0	1.55	0
0.42	0	1.54	0	1.55	0
0.43	0	1.54	0	1.55	0
0.44	0	1.54	0	1.55	0
0.45	0	1.54	0	1.55	0
0.46	0	1.55	0	1.56	0
0.47	0	1.55	0.002	1.56	0
0.48	0	1.55	0.005	1.56	0
0.49	0	1.55	0.009	1.56	0
0.5	0	1.55	0.013	1.56	0
0.51	0	1.55	0.017	1.56	0.002
0.52	0	1.56	0.021	1.57	0.004
0.53	0	1.56	0.025	1.57	0.007
0.54	0	1.56	0.029	1.57	0.009
0.55	0	1.56	0.033	1.57	0.012
0.56	0	1.56	0.037	1.57	0.014
0.57	0	1.57	0.041	1.58	0.017
0.58	0	1.57	0.045	1.58	0.019
0.59	0	1.57	0.049	1.58	0.022
0.6	0	1.57	0.052	1.58	0.025
0.61	0	1.57	0.056	1.58	0.028
0.62	0	1.57	0.06	1.58	0.031
0.63	0	1.58	0.064	1.59	0.034
0.64	0	1.58	0.068	1.59	0.037
0.65	0	1.58	0.072	1.59	0.04
0.66	0	1.58	0.077	1.59	0.041
0.67	0	1.58	0.081	1.59	0.042
0.68	0	1.58	0.085	1.59	0.043
0.69	0	1.59	0.089	1.6	0.044
0.7	0	1.59	0.093	1.6	0.045
0.71	0	1.59	0.096	1.6	0.045
0.72	0	1.59	0.098	1.6	0.045
0.73	0	1.59	0.1	1.6	0.045
0.74	0	1.59	0.102	1.6	0.045
0.75	0	1.59	0.104	1.6	0.045
0.76	0	1.6	0.105	1.61	0.045
0.77	0	1.6	0.105	1.61	0.045
0.78	0	1.6	0.106	1.61	0.045
0.79	0	1.6	0.106	1.61	0.045
0.8	0	1.6	0.107	1.61	0.045
0.81	0	1.6	0.107	1.61	0.045
0.82	0	1.61	0.107	1.62	0.045
0.83	0	1.61	0.107	1.62	0.045
0.84	0	1.61	0.107	1.62	0.045
0.85	0	1.61	0.107	1.62	0.045
0.86	0	1.61	0.107	1.62	0.045
0.87	0	1.62	0.107	1.63	0.045
0.88	0	1.62	0.107	1.63	0.045
0.89	0	1.62	0.106	1.63	0.045
0.9	0	1.62	0.106	1.63	0.045
0.91	0	1.62	0.106	1.63	0.045
0.92	0	1.62	0.106	1.63	0.045
0.93	0	1.63	0.106	1.64	0.045
0.94	0	1.63	0.106	1.64	0.045
0.95	0	1.63	0.106	1.64	0.045
0.96	0	1.63	0.106	1.64	0.045
0.97	0	1.63	0.106	1.64	0.045
0.98	0	1.63	0.106	1.64	0.045
0.99	0	1.64	0.105	1.65	0.045
1	0	1.64	0.105	1.65	0.045
1.01	0	1.64	0.105	1.65	0.045
1.02	0	1.64	0.105	1.65	0.044
1.03	0	1.64	0.105	1.65	0.044
1.04	0	1.64	0.105	1.65	0.044
1.05	0	1.64	0.105	1.65	0.044
1.06	0	1.65	0.105	1.66	0.044
1.07	0	1.65	0.105	1.66	0.044
1.08	0	1.65	0.105	1.66	0.044
1.09	0	1.65	0.105	1.66	0.044
1.1	0	1.65	0.105	1.66	0.044
1.11	0	1.65	0.105	1.66	0.044
1.12	0	1.66	0.104	1.67	0.044
1.13	0	1.66	0.104	1.67	0.044
1.14	0	1.66	0.104	1.67	0.044
1.15	0	1.66	0.104	1.67	0.044
1.16	0	1.66	0.104	1.67	0.044
1.17	0	1.67	0.104	1.68	0.044
1.18	0	1.67	0.104	1.68	0.044
1.19	0	1.67	0.104	1.68	0.044
1.2	0	1.67	0.104	1.68	0.044
1.21	0	1.67	0.104	1.68	0.043
1.22	0	1.67	0.104	1.68	0.043
1.23	0	1.68	0.104	1.69	0.043
1.24	0	1.68	0.104	1.69	0.043
1.25	0	1.68	0.103	1.69	0.043
1.26	0	1.68	0.103	1.69	0.043
1.27	0	1.68	0.103	1.69	0.043
1.28	0	1.68	0.103	1.69	0.043
1.29	0	1.69	0.103	1.7	0.043
1.3	0	1.69	0.103	1.7	0.043
1.31	0	1.69	0.103	1.7	0.043
1.32	0	1.69	0.103	1.7	0.043
1.33	0	1.69	0.103	1.7	0.043
1.34	0	1.69	0.103	1.7	0.043
1.35	0	1.69	0.103	1.7	0.043
1.36	0	1.7	0.103	1.71	0.043
1.37	0	1.7	0.103	1.71	0.043
1.38	0	1.7	0.102	1.71	0.042
1.39	0	1.7	0.102	1.71	0.042
1.4	0	1.7	0.102	1.71	0.042
1.41	0	1.7	0.102	1.71	0.042
1.42	0	1.71	0.102	1.72	0.042
1.43	0	1.71	0.102	1.72	0.042
1.44	0	1.71	0.102	1.72	0.042
1.45	0	1.71	0.102	1.72	0.042
1.46	0	1.71	0.102	1.72	0.042
1.47	0	1.72	0.102	1.73	0.042
1.48	0	1.72	0.102	1.73	0.042
1.49	0	1.72	0.102	1.73	0.042
1.5	0	1.72	0.102	1.73	0.041
1.51	0	1.72	0.101	1.73	0.041
1.51	0	1.72	0.101	1.73	0.041
1.51	0	1.73	0.101	1.74	0.041
1.51	0	1.73	0.101	1.74	0.041
1.51	0	1.73	0.101	1.74	0.041
1.51	0	1.73	0.101	1.74	0.041
1.52	0	1.73	0.101	1.74	0.041
1.52	0.001	1.73	0.101	1.74	0.041
1.52	0.001	1.74	0.101	1.75	0.041
1.52	0.001	1.74	0.101	1.75	0.041
1.52	0.001	1.74	0.101	1.75	0.041
1.53	0.001	1.74	0.1	1.75	0.041
1.53	0.001	1.74	0.1	1.75	0.04
1.53	0.001	1.74	0.1	1.75	0.04
1.53	0.001	1.74	0.1	1.75	0.04
1.53	0.001	1.75	0.1	1.76	0.04
1.53	0.001	1.75	0.1	1.76	0.04
1.54	0	1.75	0.1	1.76	0.04
1.54	0.001	1.75	0.1	1.76	0.04
1.54	0.001	1.75	0.1	1.76	0.04
1.54	0.001	1.75	0.1	1.76	0.04
1.54	0.001	1.76	0.1	1.77	0.04
1.54	0.001	1.76	0.099	1.77	0.04
1.55	0.001	1.76	0.099	1.77	0.04
1.55	0.001	1.76	0.099	1.77	0.039
1.55	0.001	1.76	0.099	1.77	0.039
1.55	0.001	1.77	0.099	1.78	0.039
1.55	0.001	1.77	0.099	1.78	0.039
1.55	0.001	1.77	0.099	1.78	0.039
1.55	0.001	1.77	0.099	1.78	0.039
1.56	0.001	1.77	0.099	1.78	0.039
1.56	0.001	1.77	0.099	1.78	0.039
1.56	0.001	1.78	0.098	1.79	0.039
1.56	0.001	1.78	0.098	1.79	0.039
1.56	0.001	1.78	0.098	1.79	0.039
1.56	0.001	1.78	0.098	1.79	0.039
1.57	0.001	1.78	0.098	1.79	0.038
1.57	0.001	1.78	0.098	1.79	0.038
1.57	0.001	1.79	0.098	1.8	0.038
1.57	0.002	1.79	0.098	1.8	0.038
1.57	0.002	1.79	0.098	1.8	0.038
1.58	0.002	1.79	0.098	1.8	0.038
1.58	0.002	1.79	0.098	1.8	0.038
1.58	0.002	1.79	0.098	1.8	0.038
1.58	0.002	1.79	0.098	1.8	0.038
1.58	0.002	1.8	0.098	1.81	0.037
1.58	0.002	1.8	0.098	1.81	0.037
1.59	0.002	1.8	0.097	1.81	0.037
1.59	0.002	1.8	0.097	1.81	0.037
1.59	0.002	1.8	0.097	1.81	0.037
1.59	0.003	1.8	0.097	1.81	0.036
1.59	0.003	1.81	0.097	1.82	0.036
1.59	0.003	1.81	0.097	1.82	0.036
1.6	0.003	1.81	0.097	1.82	0.036
1.6	0.003	1.81	0.097	1.82	0.036
1.6	0.003	1.81	0.097	1.82	0.035
1.6	0.003	1.82	0.097	1.83	0.035
1.6	0.004	1.82	0.097	1.83	0.035
1.6	0.004	1.82	0.097	1.83	0.035
1.6	0.005	1.82	0.097	1.83	0.034
1.61	0.005	1.82	0.097	1.83	0.034
1.61	0.006	1.82	0.097	1.83	0.034
1.61	0.006	1.83	0.097	1.84	0.034
1.61	0.006	1.83	0.097	1.84	0.033
1.61	0.006	1.83	0.096	1.84	0.033
1.61	0.006	1.83	0.096	1.84	0.033
1.62	0.006	1.83	0.096	1.84	0.033
1.62	0.007	1.83	0.096	1.84	0.032
1.62	0.007	1.84	0.096	1.85	0.032
1.62	0.007	1.84	0.096	1.85	0.032
1.62	0.007	1.84	0.096	1.85	0.032
1.63	0.008	1.84	0.096	1.85	0.031
1.63	0.008	1.84	0.096	1.85	0.031
1.63	0.008	1.84	0.096	1.85	0.031
1.63	0.009	1.84	0.096	1.85	0.031
1.63	0.009	1.85	0.096	1.86	0.03
1.63	0.01	1.85	0.096	1.86	0.03
1.64	0.01	1.85	0.096	1.86	0.03
1.64	0.01	1.85	0.096	1.86	0.029
1.64	0.01	1.85	0.096	1.86	0.029
1.64	0.011	1.85	0.096	1.86	0.029
1.64	0.011	1.86	0.096	1.87	0.029
1.64	0.011	1.86	0.096	1.87	0.028
1.65	0.011	1.86	0.096	1.87	0.028
1.65	0.011	1.86	0.096	1.87	0.028
1.65	0.011	1.86	0.095	1.87	0.027
1.65	0.011	1.87	0.095	1.88	0.027
1.65	0.011	1.87	0.095	1.88	0.027
1.65	0.011	1.87	0.095	1.88	0.027
1.65	0.012	1.87	0.095	1.88	0.026
1.66	0.012	1.87	0.095	1.88	0.026
1.66	0.012	1.87	0.095	1.88	0.026
1.66	0.012	1.88	0.095	1.89	0.026
1.66	0.012	1.88	0.095	1.89	0.025
1.66	0.012	1.88	0.095	1.89	0.025
1.66	0.012	1.88	0.095	1.89	0.025
1.67	0.013	1.88	0.095	1.89	0.025
1.67	0.013	1.88	0.095	1.89	0.024
1.67	0.013	1.89	0.095	1.9	0.024
1.67	0.013	1.89	0.095	1.9	0.024
1.67	0.013	1.89	0.095	1.9	0.024
1.68	0.013	1.89	0.095	1.9	0.024
1.68	0.013	1.89	0.094	1.9	0.024
1.68	0.013	1.89	0.094	1.9	0.023
1.68	0.013	1.89	0.094	1.9	0.023
1.68	0.013	1.9	0.094	1.91	0.023
1.68	0.014	1.9	0.094	1.91	0.023
1.69	0.014	1.9	0.094	1.91	0.023
1.69	0.015	1.9	0.094	1.91	0.023
1.69	0.015	1.9	0.094	1.91	0.022
1.69	0.016	1.9	0.094	1.91	0.022
1.69	0.016	1.91	0.094	1.92	0.022
1.69	0.016	1.91	0.094	1.92	0.022
1.7	0.016	1.91	0.094	1.92	0.022
1.7	0.017	1.91	0.094	1.92	0.022
1.7	0.017	1.91	0.094	1.92	0.021
1.7	0.017	1.92	0.094	1.93	0.021
1.7	0.017	1.92	0.094	1.93	0.021
1.7	0.018	1.92	0.094	1.93	0.021
1.7	0.018	1.92	0.093	1.93	0.021
1.71	0.018	1.92	0.093	1.93	0.021
1.71	0.018	1.92	0.093	1.93	0.02
1.71	0.018	1.93	0.093	1.94	0.02
1.71	0.019	1.93	0.093	1.94	0.02
1.71	0.019	1.93	0.093	1.94	0.02
1.71	0.019	1.93	0.093	1.94	0.02
1.72	0.019	1.93	0.093	1.94	0.019
1.72	0.019	1.93	0.093	1.94	0.019
1.72	0.02	1.94	0.093	1.95	0.019
1.72	0.02	1.94	0.093	1.95	0.019
1.72	0.02	1.94	0.093	1.95	0.019
1.73	0.02	1.94	0.093	1.95	0.018
1.73	0.02	1.94	0.093	1.95	0.018
1.73	0.02	1.94	0.093	1.95	0.018
1.73	0.02	1.94	0.093	1.95	0.018
1.73	0.02	1.95	0.093	1.96	0.018
1.73	0.02	1.95	0.092	1.96	0.018
1.74	0.02	1.95	0.092	1.96	0.017
1.74	0.02	1.95	0.092	1.96	0.017
1.74	0.02	1.95	0.092	1.96	0.017
1.74	0.02	1.95	0.092	1.96	0.017
1.74	0.02	1.96	0.092	1.97	0.017
1.74	0.02	1.96	0.092	1.97	0.016
1.75	0.021	1.96	0.092	1.97	0.016
1.75	0.021	1.96	0.092	1.97	0.016
1.75	0.022	1.96	0.092	1.97	0.016
1.75	0.022	1.97	0.092	1.98	0.016
1.75	0.022	1.97	0.092	1.98	0.015
1.75	0.022	1.97	0.092	1.98	0.015
1.75	0.022	1.97	0.092	1.98	0.015
1.76	0.022	1.97	0.092	1.98	0.015
1.76	0.022	1.97	0.092	1.98	0.014
1.76	0.022	1.98	0.092	1.99	0.014
1.76	0.023	1.98	0.092	1.99	0.014
1.76	0.023	1.98	0.092	1.99	0.014
1.76	0.023	1.98	0.092	1.99	0.013
1.77	0.024	1.98	0.092	1.99	0.013
1.77	0.024	1.98	0.092	1.99	0.013
1.77	0.024	1.99	0.092	2	0.013
1.77	0.024	1.99	0.092	2	0.012
1.77	0.024	1.99	0.092	2	0.012
1.78	0.024	1.99	0.092	2	0.012
1.78	0.025	1.99	0.092	2	0.012
1.78	0.025	1.99	0.092	2	0.012
1.78	0.026	1.99	0.092	2	0.011
1.78	0.026	2	0.092	2.01	0.011
1.78	0.027	2	0.091	2.01	0.011
1.79	0.027	2	0.091	2.01	0.011
1.79	0.028	2	0.091	2.01	0.011
1.79	0.028	2	0.091	2.01	0.01
1.79	0.029	2	0.091	2.01	0.01
1.79	0.029	2.01	0.091	2.02	0.01
1.79	0.029	2.01	0.091	2.02	0.01
1.8	0.03	2.01	0.091	2.02	0.01
1.8	0.03	2.01	0.091	2.02	0.01
1.8	0.03	2.01	0.091	2.02	0.009
1.8	0.03	2.02	0.091	2.03	0.009
1.8	0.03	2.02	0.091	2.03	0.009
1.8	0.03	2.02	0.091	2.03	0.009
1.8	0.03	2.02	0.091	2.03	0.009
1.81	0.03	2.02	0.091	2.03	0.008
1.81	0.03	2.02	0.091	2.03	0.008
1.81	0.031	2.03	0.091	2.04	0.008
1.81	0.031	2.03	0.091	2.04	0.008
1.81	0.032	2.03	0.091	2.04	0.008
1.81	0.032	2.03	0.091	2.04	0.008
1.82	0.033	2.03	0.091	2.04	0.008
1.82	0.033	2.03	0.091	2.04	0.007
1.82	0.033	2.04	0.091	2.05	0.007
1.82	0.033	2.04	0.091	2.05	0.007
1.82	0.033	2.04	0.091	2.05	0.007
1.83	0.033	2.04	0.091	2.05	0.007
1.83	0.033	2.04	0.091	2.05	0.007
1.83	0.033	2.04	0.091	2.05	0.007
1.83	0.033	2.04	0.091	2.05	0.006
1.83	0.034	2.05	0.091	2.06	0.006
1.83	0.034	2.05	0.091	2.06	0.006
1.84	0.034	2.05	0.091	2.06	0.006
1.84	0.034	2.05	0.091	2.06	0.006
1.84	0.034	2.05	0.091	2.06	0.006
1.84	0.034	2.05	0.091	2.06	0.006
1.84	0.034	2.06	0.091	2.07	0.006
1.84	0.035	2.06	0.091	2.07	0.006
1.85	0.035	2.06	0.091	2.07	0.006
1.85	0.035	2.06	0.091	2.07	0.005
1.85	0.035	2.06	0.091	2.07	0.005
1.85	0.035	2.07	0.091	2.08	0.005
1.85	0.036	2.07	0.091	2.08	0.005
1.85	0.036	2.07	0.091	2.08	0.005
1.85	0.036	2.07	0.091	2.08	0.005
1.86	0.036	2.07	0.09	2.08	0.005
1.86	0.037	2.07	0.09	2.08	0.005
1.86	0.037	2.08	0.09	2.09	0.004
1.86	0.037	2.08	0.09	2.09	0.004
1.86	0.037	2.08	0.09	2.09	0.004
1.86	0.037	2.08	0.09	2.09	0.004
1.87	0.038	2.08	0.09	2.09	0.004
1.87	0.038	2.08	0.09	2.09	0.004
1.87	0.038	2.09	0.09	2.1	0.004
1.87	0.038	2.09	0.09	2.1	0.004
1.87	0.038	2.09	0.09	2.1	0.003
1.88	0.039	2.09	0.09	2.1	0.003
1.88	0.039	2.09	0.09	2.1	0.003
1.88	0.039	2.09	0.09	2.1	0.003
1.88	0.04	2.09	0.09	2.1	0.003
1.88	0.04	2.1	0.09	2.11	0.003
1.88	0.041	2.1	0.09	2.11	0.003
1.89	0.041	2.1	0.09	2.11	0.002
1.89	0.041	2.1	0.09	2.11	0.002
1.89	0.041	2.1	0.09	2.11	0.002
1.89	0.042	2.1	0.09	2.11	0.002
1.89	0.042	2.11	0.09	2.12	0.002
1.89	0.042	2.11	0.09	2.12	0.002
1.9	0.043	2.11	0.09	2.12	0.002
1.9	0.043	2.11	0.09	2.12	0.001
1.9	0.043	2.11	0.09	2.12	0.001
1.9	0.044	2.12	0.09	2.13	0.001
1.9	0.044	2.12	0.09	2.13	0.001
1.9	0.044	2.12	0.09	2.13	0.001
1.9	0.045	2.12	0.09	2.13	0.001
1.91	0.045	2.12	0.09	2.13	0
1.91	0.046	2.12	0.09	2.13	0
1.91	0.046	2.13	0.09	2.14	0
1.91	0.047	2.13	0.09	2.14	0
1.91	0.047	2.13	0.09	2.14	0
1.91	0.047	2.13	0.09	2.14	0
1.92	0.048	2.13	0.09	2.14	0
1.92	0.048	2.13	0.09	2.14	0
1.92	0.049	2.14	0.09	2.15	0
1.92	0.049	2.14	0.09	2.15	0
1.92	0.05	2.14	0.09	2.15	0
1.93	0.05	2.14	0.089	2.15	0
1.93	0.05	2.14	0.089	2.15	0
1.93	0.05	2.14	0.089	2.15	0
1.93	0.05	2.14	0.089	2.15	0
1.93	0.05	2.15	0.089	2.16	0
1.93	0.051	2.15	0.089	2.16	0
1.94	0.051	2.15	0.089	2.16	0
1.94	0.051	2.15	0.089	2.16	0
1.94	0.052	2.15	0.089	2.16	0
1.94	0.052	2.15	0.089	2.16	0
1.94	0.053	2.16	0.089	2.17	0
1.94	0.053	2.16	0.089	2.17	0
1.95	0.054	2.16	0.089	2.17	0
1.95	0.054	2.16	0.089	2.17	0
1.95	0.055	2.16	0.089	2.17	0
1.95	0.055	2.17	0.089	2.18	0
1.95	0.055	2.17	0.089	2.18	0
1.95	0.055	2.17	0.089	2.18	0
1.95	0.055	2.17	0.089	2.18	0
1.96	0.056	2.17	0.089	2.18	0
1.96	0.056	2.17	0.089	2.18	0
1.96	0.056	2.18	0.089	2.19	0
1.96	0.056	2.18	0.089	2.19	0
1.96	0.056	2.18	0.089	2.19	0
1.96	0.057	2.18	0.089	2.19	0
1.97	0.057	2.18	0.089	2.19	0
1.97	0.058	2.18	0.089	2.19	0
1.97	0.058	2.19	0.089	2.2	0
1.97	0.058	2.19	0.089	2.2	0
1.97	0.058	2.19	0.089	2.2	0
1.98	0.059	2.19	0.089	2.2	0
1.98	0.059	2.19	0.089	2.2	0
1.98	0.059	2.19	0.089	2.2	0
1.98	0.06	2.19	0.089	2.2	0
1.98	0.06	2.2	0.089	2.21	0
1.98	0.061	2.2	0.089	2.21	0
1.99	0.061	2.2	0.089	2.21	0
1.99	0.062	2.2	0.089	2.21	0
1.99	0.062	2.2	0.089	2.21	0
1.99	0.062	2.2	0.089	2.21	0
1.99	0.062	2.21	0.089	2.22	0
1.99	0.062	2.21	0.089	2.22	0
2	0.063	2.21	0.089	2.22	0
2	0.063	2.21	0.089	2.22	0
2	0.064	2.21	0.089	2.22	0
2	0.064	2.22	0.089	2.23	0
2	0.064	2.22	0.089	2.23	0
2	0.064	2.22	0.089	2.23	0
2	0.064	2.22	0.089	2.23	0
2.01	0.065	2.22	0.089	2.23	0
2.01	0.065	2.22	0.089	2.23	0
2.01	0.066	2.23	0.089	2.24	0
2.01	0.066	2.23	0.089	2.24	0
2.01	0.066	2.23	0.089	2.24	0
2.01	0.066	2.23	0.089	2.24	0
2.02	0.067	2.23	0.089	2.24	0
2.02	0.067	2.23	0.089	2.24	0
2.02	0.068	2.24	0.089	2.25	0
2.02	0.068	2.24	0.089	2.25	0
2.02	0.068	2.24	0.089	2.25	0
2.03	0.069	2.24	0.089	2.25	0
2.03	0.069	2.24	0.089	2.25	0
2.03	0.07	2.24	0.089	2.25	0
2.03	0.07	2.24	0.089	2.25	0
2.03	0.071	2.25	0.089	2.26	0
2.03	0.071	2.25	0.089	2.26	0
2.04	0.071	2.25	0.089	2.26	0
2.04	0.072	2.25	0.089	2.26	0
2.04	0.072	2.25	0.089	2.26	0
2.04	0.073	2.25	0.089	2.26	0
2.04	0.073	2.26	0.089	2.27	0
2.04	0.074	2.26	0.089	2.27	0
2.05	0.074	2.26	0.089	2.27	0
2.05	0.075	2.26	0.089	2.27	0
2.05	0.075	2.26	0.089	2.27	0
2.05	0.075	2.27	0.089	2.28	0
2.05	0.076	2.27	0.089	2.28	0
2.05	0.076	2.27	0.089	2.28	0
2.05	0.077	2.27	0.089	2.28	0
2.06	0.077	2.27	0.089	2.28	0
2.06	0.078	2.27	0.089	2.28	0
2.06	0.078	2.28	0.089	2.29	0
2.06	0.079	2.28	0.089	2.29	0
2.06	0.079	2.28	0.089	2.29	0
2.06	0.08	2.28	0.089	2.29	0
2.07	0.08	2.28	0.089	2.29	0
2.07	0.081	2.28	0.089	2.29	0
2.07	0.081	2.29	0.089	2.3	0
2.07	0.081	2.29	0.089	2.3	0
2.07	0.081	2.29	0.089	2.3	0
2.08	0.082	2.29	0.089	2.3	0
2.08	0.082	2.29	0.089	2.3	0
2.08	0.083	2.29	0.089	2.3	0
2.08	0.083	2.29	0.089	2.3	0
2.08	0.084	2.3	0.089	2.31	0
2.08	0.084	2.3	0.089	2.31	0
2.09	0.085	2.3	0.088	2.31	0
2.09	0.085	2.3	0.088	2.31	0
2.09	0.086	2.3	0.088	2.31	0
2.09	0.086	2.3	0.088	2.31	0
2.09	0.087	2.31	0.088	2.32	0
2.09	0.087	2.31	0.088	2.32	0
2.1	0.088	2.31	0.088	2.32	0
2.1	0.088	2.31	0.088	2.32	0
2.1	0.089	2.31	0.088	2.32	0
2.1	0.089	2.32	0.088	2.33	0
2.1	0.09	2.32	0.088	2.33	0
2.1	0.09	2.32	0.088	2.33	0
2.1	0.091	2.32	0.088	2.33	0
2.11	0.091	2.32	0.088	2.33	0
2.11	0.092	2.32	0.088	2.33	0
2.11	0.092	2.33	0.088	2.34	0
2.11	0.092	2.33	0.088	2.34	0
2.11	0.093	2.33	0.088	2.34	0
2.11	0.093	2.33	0.088	2.34	0
2.12	0.094	2.33	0.088	2.34	0
2.12	0.094	2.33	0.088	2.34	0
2.12	0.095	2.34	0.088	2.35	0
2.12	0.095	2.34	0.088	2.35	0
2.12	0.096	2.34	0.088	2.35	0
2.13	0.096	2.34	0.088	2.35	0
2.13	0.096	2.34	0.088	2.35	0
2.13	0.096	2.34	0.088	2.35	0
2.13	0.097	2.34	0.088	2.35	0
2.13	0.097	2.35	0.088	2.36	0
2.13	0.098	2.35	0.088	2.36	0
2.14	0.098	2.35	0.088	2.36	0
2.14	0.099	2.35	0.088	2.36	0
2.14	0.099	2.35	0.088	2.36	0
2.14	0.1	2.35	0.088	2.36	0
2.14	0.1	2.36	0.088	2.37	0
2.14	0.101	2.36	0.088	2.37	0
2.15	0.101	2.36	0.088	2.37	0
2.15	0.102	2.36	0.088	2.37	0
2.15	0.102	2.36	0.088	2.37	0
2.15	0.103	2.37	0.088	2.38	0
2.15	0.103	2.37	0.088	2.38	0
2.15	0.104	2.37	0.088	2.38	0
2.15	0.104	2.37	0.088	2.38	0
2.16	0.105	2.37	0.088	2.38	0
2.16	0.105	2.37	0.088	2.38	0
2.16	0.106	2.38	0.088	2.39	0
2.16	0.106	2.38	0.088	2.39	0
2.16	0.107	2.38	0.088	2.39	0
2.16	0.107	2.38	0.088	2.39	0
2.17	0.108	2.38	0.088	2.39	0
2.17	0.108	2.38	0.088	2.39	0
2.17	0.109	2.39	0.088	2.4	0
2.17	0.109	2.39	0.088	2.4	0
2.17	0.11	2.39	0.088	2.4	0
2.18	0.11	2.39	0.088	2.4	0
2.18	0.111	2.39	0.087	2.4	0
2.18	0.111	2.39	0.087	2.4	0
2.18	0.112	2.39	0.087	2.4	0
2.18	0.112	2.4	0.087	2.41	0
2.18	0.113	2.4	0.087	2.41	0
2.19	0.113	2.4	0.087	2.41	0
2.19	0.113	2.4	0.087	2.41	0
2.19	0.114	2.4	0.087	2.41	0
2.19	0.114	2.4	0.087	2.41	0
2.19	0.114	2.41	0.087	2.42	0
2.19	0.115	2.41	0.087	2.42	0
2.2	0.115	2.41	0.087	2.42	0
2.2	0.115	2.41	0.087	2.42	0
2.2	0.115	2.41	0.087	2.42	0
2.2	0.116	2.42	0.087	2.43	0
2.2	0.116	2.42	0.087	2.43	0
2.2	0.116	2.42	0.087	2.43	0
2.2	0.116	2.42	0.087	2.43	0
2.21	0.117	2.42	0.087	2.43	0
2.21	0.117	2.42	0.087	2.43	0
2.21	0.117	2.43	0.087	2.44	0
2.21	0.117	2.43	0.087	2.44	0
2.21	0.118	2.43	0.087	2.44	0
2.21	0.118	2.43	0.087	2.44	0
2.22	0.118	2.43	0.087	2.44	0
2.22	0.118	2.43	0.087	2.44	0
2.22	0.118	2.44	0.087	2.45	0
2.22	0.119	2.44	0.087	2.45	0
2.22	0.119	2.44	0.087	2.45	0
2.23	0.119	2.44	0.087	2.45	0
2.23	0.119	2.44	0.087	2.45	0
2.23	0.12	2.44	0.087	2.45	0
2.23	0.12	2.44	0.087	2.45	0
2.23	0.12	2.45	0.087	2.46	0
2.23	0.12	2.45	0.087	2.46	0
2.24	0.121	2.45	0.087	2.46	0
2.24	0.121	2.45	0.087	2.46	0
2.24	0.121	2.45	0.087	2.46	0
2.24	0.121	2.45	0.087	2.46	0
2.24	0.122	2.46	0.087	2.47	0
2.24	0.122	2.46	0.087	2.47	0
2.25	0.122	2.46	0.086	2.47	0
2.25	0.122	2.46	0.086	2.47	0
2.25	0.123	2.46	0.086	2.47	0
2.25	0.123	2.47	0.086	2.48	0
2.25	0.123	2.47	0.086	2.48	0
2.25	0.123	2.47	0.086	2.48	0
2.25	0.124	2.47	0.086	2.48	0
2.26	0.124	2.47	0.086	2.48	0
2.26	0.124	2.47	0.086	2.48	0
2.26	0.124	2.48	0.086	2.49	0
2.26	0.125	2.48	0.086	2.49	0
2.26	0.125	2.48	0.086	2.49	0
2.26	0.125	2.48	0.086	2.49	0
2.27	0.125	2.48	0.086	2.49	0
2.27	0.126	2.48	0.086	2.49	0
2.27	0.126	2.49	0.086	2.5	0
2.27	0.126	2.49	0.086	2.5	0
2.27	0.126	2.49	0.086	2.5	0
2.28	0.127	2.49	0.086	2.5	0
2.28	0.127	2.49	0.086	2.5	0
2.28	0.127	2.49	0.086	2.5	0
2.28	0.128	2.49	0.086	2.5	0
2.28	0.128	2.5	0.086	2.51	0
2.28	0.128	2.5	0.086	2.51	0
2.29	0.128	2.5	0.086	2.51	0
2.29	0.129	2.5	0.086	2.51	0
2.29	0.129	2.5	0.086	2.51	0
2.29	0.129	2.5	0.086	2.51	0
2.29	0.129	2.51	0.086	2.52	0
2.29	0.13	2.51	0.086	2.52	0
2.3	0.13	2.51	0.086	2.52	0
2.3	0.13	2.51	0.086	2.52	0
2.3	0.13	2.51	0.086	2.52	0
2.3	0.131	2.52	0.086	2.53	0
2.3	0.131	2.52	0.086	2.53	0
2.3	0.131	2.52	0.086	2.53	0
2.3	0.132	2.52	0.086	2.53	0
2.31	0.132	2.52	0.086	2.53	0
2.31	0.132	2.52	0.086	2.53	0
2.31	0.132	2.53	0.086	2.54	0
2.31	0.133	2.53	0.086	2.54	0
2.31	0.133	2.53	0.086	2.54	0
2.31	0.133	2.53	0.086	2.54	0
2.32	0.134	2.53	0.086	2.54	0
2.32	0.134	2.53	0.086	2.54	0
2.32	0.134	2.54	0.086	2.55	0
2.32	0.134	2.54	0.086	2.55	0
2.32	0.135	2.54	0.086	2.55	0
2.33	0.135	2.54	0.086	2.55	0
2.33	0.135	2.54	0.085	2.55	0
2.33	0.136	2.54	0.085	2.55	0
2.33	0.136	2.54	0.085	2.55	0
2.33	0.136	2.55	0.085	2.56	0
2.33	0.137	2.55	0.085	2.56	0
2.34	0.137	2.55	0.085	2.56	0
2.34	0.137	2.55	0.085	2.56	0
2.34	0.138	2.55	0.085	2.56	0
2.34	0.138	2.55	0.085	2.56	0
2.34	0.138	2.56	0.085	2.57	0
2.34	0.139	2.56	0.085	2.57	0
2.35	0.139	2.56	0.085	2.57	0
2.35	0.14	2.56	0.085	2.57	0
2.35	0.14	2.56	0.085	2.57	0
2.35	0.14	2.57	0.085	2.58	0
2.35	0.141	2.57	0.085	2.58	0
2.35	0.141	2.57	0.085	2.58	0
2.35	0.142	2.57	0.085	2.58	0
2.36	0.142	2.57	0.085	2.58	0
2.36	0.142	2.57	0.085	2.58	0
2.36	0.143	2.58	0.085	2.59	0
2.36	0.143	2.58	0.085	2.59	0
2.36	0.144	2.58	0.085	2.59	0
2.36	0.144	2.58	0.085	2.59	0
2.37	0.145	2.58	0.085	2.59	0
2.37	0.145	2.58	0.085	2.59	0
2.37	0.145	2.59	0.085	2.6	0
2.37	0.146	2.59	0.085	2.6	0
2.37	0.146	2.59	0.085	2.6	0
2.38	0.147	2.59	0.085	2.6	0
2.38	0.147	2.59	0.085	2.6	0
2.38	0.148	2.59	0.085	2.6	0
2.38	0.148	2.59	0.085	2.6	0
2.38	0.149	2.6	0.085	2.61	0
2.38	0.149	2.6	0.085	2.61	0
2.39	0.149	2.6	0.085	2.61	0
2.39	0.15	2.6	0.085	2.61	0
2.39	0.15	2.6	0.085	2.61	0
2.39	0.151	2.6	0.085	2.61	0
2.39	0.151	2.61	0.085	2.62	0
2.39	0.152	2.61	0.085	2.62	0
2.4	0.152	2.61	0.085	2.62	0
2.4	0.153	2.61	0.085	2.62	0
2.4	0.153	2.61	0.085	2.62	0
2.4	0.154	2.62	0.085	2.63	0
2.4	0.154	2.62	0.085	2.63	0
2.4	0.154	2.62	0.085	2.63	0
2.4	0.155	2.62	0.085	2.63	0
2.41	0.155	2.62	0.085	2.63	0
2.41	0.156	2.62	0.085	2.63	0
2.41	0.156	2.63	0.085	2.64	0
2.41	0.156	2.63	0.085	2.64	0
2.41	0.157	2.63	0.085	2.64	0
2.41	0.157	2.63	0.085	2.64	0
2.42	0.157	2.63	0.085	2.64	0
2.42	0.158	2.63	0.085	2.64	0
2.42	0.158	2.64	0.085	2.65	0
2.42	0.159	2.64	0.085	2.65	0
2.42	0.159	2.64	0.085	2.65	0
2.43	0.159	2.64	0.085	2.65	0
2.43	0.16	2.64	0.085	2.65	0
2.43	0.16	2.64	0.085	2.65	0
2.43	0.16	2.64	0.085	2.65	0
2.43	0.16	2.65	0.084	2.66	0
2.43	0.161	2.65	0.084	2.66	0
2.44	0.161	2.65	0.084	2.66	0
2.44	0.161	2.65	0.084	2.66	0
2.44	0.162	2.65	0.084	2.66	0
2.44	0.162	2.65	0.084	2.66	0
2.44	0.162	2.66	0.084	2.67	0
2.44	0.163	2.66	0.084	2.67	0
2.45	0.163	2.66	0.084	2.67	0
2.45	0.163	2.66	0.084	2.67	0
2.45	0.163	2.66	0.084	2.67	0
2.45	0.164	2.67	0.084	2.68	0
2.45	0.164	2.67	0.084	2.68	0
2.45	0.164	2.67	0.084	2.68	0
2.45	0.165	2.67	0.084	2.68	0
2.46	0.165	2.67	0.084	2.68	0
2.46	0.165	2.67	0.084	2.68	0
2.46	0.166	2.68	0.084	2.69	0
2.46	0.166	2.68	0.084	2.69	0
2.46	0.166	2.68	0.084	2.69	0
2.46	0.167	2.68	0.084	2.69	0
2.47	0.167	2.68	0.084	2.69	0
2.47	0.168	2.68	0.084	2.69	0
2.47	0.168	2.69	0.084	2.7	0
2.47	0.168	2.69	0.084	2.7	0
2.47	0.169	2.69	0.084	2.7	0
2.48	0.169	2.69	0.084	2.7	0
2.48	0.169	2.69	0.084	2.7	0
2.48	0.17	2.69	0.084	2.7	0
2.48	0.17	2.69	0.084	2.7	0
2.48	0.171	2.7	0.084	2.71	0
2.48	0.171	2.7	0.084	2.71	0
2.49	0.171	2.7	0.084	2.71	0
2.49	0.172	2.7	0.084	2.71	0
2.49	0.172	2.7	0.084	2.71	0
2.49	0.173	2.7	0.084	2.71	0
2.49	0.173	2.71	0.084	2.72	0
2.49	0.173	2.71	0.084	2.72	0
2.5	0.174	2.71	0.084	2.72	0
2.5	0.174	2.71	0.084	2.72	0
2.5	0.175	2.71	0.084	2.72	0
2.5	0.175	2.72	0.084	2.73	0
2.5	0.176	2.72	0.084	2.73	0
2.5	0.176	2.72	0.084	2.73	0
2.5	0.176	2.72	0.084	2.73	0
2.51	0.177	2.72	0.084	2.73	0
2.51	0.177	2.72	0.084	2.73	0
2.51	0.178	2.73	0.084	2.74	0
2.51	0.178	2.73	0.084	2.74	0
2.51	0.179	2.73	0.084	2.74	0
2.51	0.179	2.73	0.084	2.74	0
2.52	0.18	2.73	0.084	2.74	0
2.52	0.18	2.73	0.084	2.74	0
2.52	0.18	2.74	0.084	2.75	0
2.52	0.181	2.74	0.084	2.75	0
2.52	0.181	2.74	0.084	2.75	0
2.53	0.182	2.74	0.084	2.75	0
2.53	0.182	2.74	0.084	2.75	0
2.53	0.183	2.74	0.084	2.75	0
2.53	0.183	2.74	0.084	2.75	0
2.53	0.183	2.75	0.084	2.76	0
2.53	0.184	2.75	0.084	2.76	0
2.54	0.184	2.75	0.084	2.76	0
2.54	0.185	2.75	0.084	2.76	0
2.54	0.185	2.75	0.084	2.76	0
2.54	0.186	2.75	0.084	2.76	0
2.54	0.186	2.76	0.084	2.77	0
2.54	0.186	2.76	0.084	2.77	0
2.55	0.187	2.76	0.084	2.77	0
2.55	0.187	2.76	0.084	2.77	0
2.55	0.188	2.76	0.084	2.77	0
2.55	0.188	2.77	0.084	2.78	0
2.55	0.189	2.77	0.084	2.78	0
2.55	0.189	2.77	0.084	2.78	0
2.55	0.19	2.77	0.084	2.78	0
2.56	0.19	2.77	0.084	2.78	0
2.56	0.19	2.77	0.084	2.78	0
2.56	0.191	2.78	0.084	2.79	0
2.56	0.191	2.78	0.084	2.79	0
2.56	0.192	2.78	0.084	2.79	0
2.56	0.192	2.78	0.084	2.79	0
2.57	0.192	2.78	0.084	2.79	0
2.57	0.193	2.78	0.084	2.79	0
2.57	0.193	2.79	0.084	2.8	0
2.57	0.194	2.79	0.084	2.8	0
2.57	0.194	2.79	0.084	2.8	0
2.58	0.194	2.79	0.084	2.8	0
2.58	0.195	2.79	0.084	2.8	0
2.58	0.195	2.79	0.084	2.8	0
2.58	0.195	2.79	0.084	2.8	0
2.58	0.196	2.8	0.084	2.81	0
2.58	0.196	2.8	0.084	2.81	0
2.59	0.197	2.8	0.084	2.81	0
2.59	0.197	2.8	0.084	2.81	0
2.59	0.197	2.8	0.084	2.81	0
2.59	0.198	2.8	0.084	2.81	0
2.59	0.198	2.81	0.084	2.82	0
2.59	0.198	2.81	0.084	2.82	0
2.6	0.199	2.81	0.084	2.82	0
2.6	0.199	2.81	0.084	2.82	0
2.6	0.2	2.81	0.084	2.82	0
2.6	0.2	2.82	0.084	2.83	0
2.6	0.2	2.82	0.084	2.83	0
2.6	0.201	2.82	0.084	2.83	0
2.6	0.201	2.82	0.084	2.83	0
2.61	0.202	2.82	0.084	2.83	0
2.61	0.202	2.82	0.084	2.83	0
2.61	0.202	2.83	0.084	2.84	0
2.61	0.203	2.83	0.084	2.84	0
2.61	0.203	2.83	0.084	2.84	0
2.61	0.204	2.83	0.084	2.84	0
2.62	0.204	2.83	0.084	2.84	0
2.62	0.204	2.83	0.084	2.84	0
2.62	0.205	2.84	0.084	2.85	0
2.62	0.205	2.84	0.084	2.85	0
2.62	0.206	2.84	0.084	2.85	0
2.63	0.206	2.84	0.084	2.85	0
2.63	0.206	2.84	0.084	2.85	0
2.63	0.207	2.84	0.084	2.85	0
2.63	0.207	2.84	0.084	2.85	0
2.63	0.208	2.85	0.084	2.86	0
2.63	0.208	2.85	0.084	2.86	0
2.64	0.208	2.85	0.084	2.86	0
2.64	0.209	2.85	0.084	2.86	0
2.64	0.209	2.85	0.084	2.86	0
2.64	0.209	2.85	0.084	2.86	0
2.64	0.21	2.86	0.084	2.87	0
2.64	0.21	2.86	0.084	2.87	0
2.65	0.21	2.86	0.084	2.87	0
2.65	0.211	2.86	0.084	2.87	0
2.65	0.211	2.86	0.084	2.87	0
2.65	0.212	2.87	0.084	2.88	0
2.65	0.212	2.87	0.084	2.88	0
2.65	0.212	2.87	0.084	2.88	0
2.65	0.213	2.87	0.084	2.88	0
2.66	0.213	2.87	0.084	2.88	0
2.66	0.213	2.87	0.084	2.88	0
2.66	0.214	2.88	0.084	2.89	0
2.66	0.214	2.88	0.084	2.89	0
2.66	0.214	2.88	0.084	2.89	0
2.66	0.215	2.88	0.084	2.89	0
2.67	0.215	2.88	0.084	2.89	0
2.67	0.216	2.88	0.084	2.89	0
2.67	0.216	2.89	0.085	2.9	0
2.67	0.216	2.89	0.085	2.9	0
2.67	0.217	2.89	0.085	2.9	0
2.68	0.217	2.89	0.085	2.9	0
2.68	0.218	2.89	0.085	2.9	0
2.68	0.218	2.89	0.085	2.9	0
2.68	0.218	2.89	0.085	2.9	0
2.68	0.219	2.9	0.085	2.91	0
2.68	0.219	2.9	0.085	2.91	0
2.69	0.22	2.9	0.085	2.91	0
2.69	0.22	2.9	0.085	2.91	0
2.69	0.22	2.9	0.085	2.91	0
2.69	0.221	2.9	0.085	2.91	0
2.69	0.221	2.91	0.085	2.92	0
2.69	0.222	2.91	0.085	2.92	0
2.7	0.222	2.91	0.085	2.92	0
2.7	0.222	2.91	0.085	2.92	0
2.7	0.223	2.91	0.085	2.92	0
2.7	0.223	2.92	0.085	2.93	0
2.7	0.223	2.92	0.085	2.93	0
2.7	0.224	2.92	0.085	2.93	0
2.7	0.224	2.92	0.085	2.93	0
2.71	0.225	2.92	0.085	2.93	0
2.71	0.225	2.92	0.085	2.93	0
2.71	0.225	2.93	0.085	2.94	0
2.71	0.226	2.93	0.085	2.94	0
2.71	0.226	2.93	0.085	2.94	0
2.71	0.227	2.93	0.085	2.94	0
2.72	0.227	2.93	0.085	2.94	0
2.72	0.228	2.93	0.085	2.94	0
2.72	0.228	2.94	0.085	2.95	0
2.72	0.228	2.94	0.085	2.95	0
2.72	0.229	2.94	0.085	2.95	0
2.73	0.229	2.94	0.085	2.95	0
2.73	0.23	2.94	0.085	2.95	0
2.73	0.23	2.94	0.085	2.95	0
2.73	0.231	2.94	0.085	2.95	0
2.73	0.231	2.95	0.085	2.96	0
2.73	0.232	2.95	0.085	2.96	0
2.74	0.232	2.95	0.085	2.96	0
2.74	0.233	2.95	0.085	2.96	0
2.74	0.233	2.95	0.085	2.96	0
2.74	0.234	2.95	0.085	2.96	0
2.74	0.234	2.96	0.085	2.97	0
2.74	0.234	2.96	0.085	2.97	0
2.75	0.235	2.96	0.085	2.97	0
2.75	0.235	2.96	0.085	2.97	0
2.75	0.236	2.96	0.085	2.97	0
2.75	0.236	2.97	0.086	2.98	0
2.75	0.237	2.97	0.086	2.98	0
2.75	0.237	2.97	0.086	2.98	0
2.75	0.238	2.97	0.086	2.98	0
2.76	0.238	2.97	0.086	2.98	0
2.76	0.239	2.97	0.086	2.98	0
2.76	0.239	2.98	0.086	2.99	0
2.76	0.239	2.98	0.086	2.99	0
2.76	0.24	2.98	0.086	2.99	0
2.76	0.24	2.98	0.086	2.99	0
2.77	0.241	2.98	0.086	2.99	0
2.77	0.241	2.98	0.086	2.99	0
2.77	0.242	2.99	0.086	3	0
2.77	0.242	2.99	0.086	3	0
2.77	0.243	2.99	0.086	3	0
2.78	0.243	2.99	0.086	3	0
2.78	0.244	2.99	0.086	3	0
2.78	0.244	2.99	0.086	3	0
2.78	0.244	2.99	0.086	3	0
2.78	0.245	3	0.086	3.01	0
2.78	0.245	3	0.086	3.01	0
2.79	0.246	3	0.086	3.01	0
2.79	0.246	3	0.086	3.01	0
2.79	0.247	3	0.086	3.01	0
2.79	0.247	3	0.086	3.01	0
2.79	0.248	3.01	0.086	3.02	0
2.79	0.248	3.01	0.086	3.02	0
2.8	0.248	3.01	0.086	3.02	0
2.8	0.249	3.01	0.086	3.02	0
2.8	0.249	3.01	0.086	3.02	0
2.8	0.25	3.02	0.086	3.03	0
2.8	0.25	3.02	0.086	3.03	0
2.8	0.25	3.02	0.086	3.03	0
2.8	0.251	3.02	0.086	3.03	0
2.81	0.251	3.02	0.086	3.03	0
2.81	0.252	3.02	0.086	3.03	0
2.81	0.252	3.03	0.086	3.04	0
2.81	0.252	3.03	0.086	3.04	0
2.81	0.253	3.03	0.086	3.04	0
2.81	0.253	3.03	0.086	3.04	0
2.82	0.254	3.03	0.086	3.04	0
2.82	0.254	3.03	0.086	3.04	0
2.82	0.254	3.04	0.086	3.05	0
2.82	0.255	3.04	0.086	3.05	0
2.82	0.255	3.04	0.086	3.05	0
2.83	0.256	3.04	0.086	3.05	0
2.83	0.256	3.04	0.086	3.05	0
2.83	0.256	3.04	0.086	3.05	0
2.83	0.257	3.04	0.086	3.05	0
2.83	0.257	3.05	0.086	3.06	0
2.83	0.258	3.05	0.086	3.06	0
2.84	0.258	3.05	0.086	3.06	0
2.84	0.258	3.05	0.086	3.06	0
2.84	0.259	3.05	0.086	3.06	0
2.84	0.259	3.05	0.086	3.06	0
2.84	0.26	3.06	0.086	3.07	0
2.84	0.26	3.06	0.086	3.07	0
2.85	0.26	3.06	0.086	3.07	0
2.85	0.261	3.06	0.086	3.07	0
2.85	0.261	3.06	0.086	3.07	0
2.85	0.261	3.07	0.086	3.08	0
2.85	0.262	3.07	0.086	3.08	0
2.85	0.262	3.07	0.086	3.08	0
2.85	0.262	3.07	0.086	3.08	0
2.86	0.263	3.07	0.086	3.08	0
2.86	0.263	3.07	0.086	3.08	0
2.86	0.263	3.08	0.086	3.09	0
2.86	0.264	3.08	0.086	3.09	0
2.86	0.264	3.08	0.086	3.09	0
2.86	0.264	3.08	0.086	3.09	0
2.87	0.265	3.08	0.086	3.09	0
2.87	0.265	3.08	0.086	3.09	0
2.87	0.265	3.09	0.086	3.1	0
2.87	0.266	3.09	0.086	3.1	0
2.87	0.266	3.09	0.086	3.1	0
2.88	0.267	3.09	0.086	3.1	0
2.88	0.267	3.09	0.086	3.1	0
2.88	0.268	3.09	0.086	3.1	0
2.88	0.268	3.09	0.086	3.1	0
2.88	0.268	3.1	0.086	3.11	0
2.88	0.269	3.1	0.086	3.11	0
2.89	0.269	3.1	0.086	3.11	0
2.89	0.27	3.1	0.086	3.11	0
2.89	0.27	3.1	0.086	3.11	0
2.89	0.27	3.1	0.086	3.11	0
2.89	0.271	3.11	0.086	3.12	0
2.89	0.271	3.11	0.086	3.12	0
2.9	0.272	3.11	0.086	3.12	0
2.9	0.272	3.11	0.086	3.12	0
2.9	0.272	3.11	0.086	3.12	0
2.9	0.273	3.12	0.086	3.13	0
2.9	0.273	3.12	0.086	3.13	0
2.9	0.274	3.12	0.086	3.13	0
2.9	0.274	3.12	0.086	3.13	0
2.91	0.274	3.12	0.086	3.13	0
2.91	0.275	3.12	0.086	3.13	0
2.91	0.275	3.13	0.086	3.14	0
2.91	0.275	3.13	0.086	3.14	0
2.91	0.276	3.13	0.086	3.14	0
2.91	0.276	3.13	0.086	3.14	0
2.92	0.276	3.13	0.086	3.14	0
2.92	0.277	3.13	0.086	3.14	0
2.92	0.277	3.14	0.086	3.15	0
2.92	0.278	3.14	0.086	3.15	0
2.92	0.278	3.14	0.086	3.15	0
2.93	0.278	3.14	0.086	3.15	0
2.93	0.279	3.14	0.086	3.15	0
2.93	0.279	3.14	0.086	3.15	0
2.93	0.279	3.14	0.086	3.15	0
2.93	0.28	3.15	0.086	3.16	0
2.93	0.28	3.15	0.086	3.16	0
2.94	0.281	3.15	0.086	3.16	0
2.94	0.281	3.15	0.086	3.16	0
2.94	0.281	3.15	0.086	3.16	0
2.94	0.282	3.15	0.086	3.16	0
2.94	0.282	3.16	0.086	3.17	0
2.94	0.282	3.16	0.086	3.17	0
2.95	0.283	3.16	0.086	3.17	0
2.95	0.283	3.16	0.086	3.17	0
2.95	0.284	3.16	0.086	3.17	0
2.95	0.284	3.17	0.086	3.18	0
2.95	0.284	3.17	0.086	3.18	0
2.95	0.285	3.17	0.086	3.18	0
2.95	0.285	3.17	0.086	3.18	0
2.96	0.285	3.17	0.086	3.18	0
2.96	0.286	3.17	0.086	3.18	0
2.96	0.286	3.18	0.086	3.19	0
2.96	0.286	3.18	0.086	3.19	0
2.96	0.287	3.18	0.086	3.19	0
2.96	0.287	3.18	0.086	3.19	0
2.97	0.287	3.18	0.086	3.19	0
2.97	0.288	3.18	0.086	3.19	0
2.97	0.288	3.19	0.086	3.2	0
2.97	0.288	3.19	0.086	3.2	0
2.97	0.289	3.19	0.086	3.2	0
2.98	0.289	3.19	0.086	3.2	0
2.98	0.289	3.19	0.086	3.2	0
2.98	0.29	3.19	0.086	3.2	0
2.98	0.29	3.19	0.086	3.2	0
2.98	0.29	3.2	0.086	3.21	0
2.98	0.291	3.2	0.086	3.21	0
2.99	0.291	3.2	0.086	3.21	0
2.99	0.291	3.2	0.086	3.21	0
2.99	0.292	3.2	0.086	3.21	0
2.99	0.292	3.2	0.086	3.21	0
2.99	0.293	3.21	0.086	3.22	0
2.99	0.293	3.21	0.086	3.22	0
3	0.293	3.21	0.086	3.22	0
3	0.294	3.21	0.086	3.22	0
3	0.294	3.21	0.086	3.22	0
3	0.294	3.22	0.086	3.23	0
3	0.295	3.22	0.086	3.23	0
3	0.295	3.22	0.086	3.23	0
3	0.296	3.22	0.086	3.23	0
3.01	0.296	3.22	0.086	3.23	0
3.01	0.296	3.22	0.086	3.23	0
3.01	0.297	3.23	0.086	3.24	0
3.01	0.297	3.23	0.086	3.24	0
3.01	0.297	3.23	0.086	3.24	0
3.01	0.298	3.23	0.085	3.24	0
3.02	0.298	3.23	0.085	3.24	0
3.02	0.299	3.23	0.085	3.24	0
3.02	0.299	3.24	0.085	3.25	0
3.02	0.3	3.24	0.085	3.25	0
3.02	0.3	3.24	0.085	3.25	0
3.03	0.3	3.24	0.085	3.25	0
3.03	0.301	3.24	0.085	3.25	0
3.03	0.301	3.24	0.085	3.25	0
3.03	0.302	3.24	0.085	3.25	0
3.03	0.302	3.25	0.085	3.26	0
3.03	0.303	3.25	0.085	3.26	0
3.04	0.303	3.25	0.085	3.26	0
3.04	0.304	3.25	0.085	3.26	0
3.04	0.304	3.25	0.085	3.26	0
3.04	0.305	3.25	0.085	3.26	0
3.04	0.305	3.26	0.085	3.27	0
3.04	0.306	3.26	0.085	3.27	0
3.05	0.306	3.26	0.085	3.27	0
3.05	0.306	3.26	0.085	3.27	0
3.05	0.307	3.26	0.085	3.27	0
3.05	0.307	3.27	0.085	3.28	0
3.05	0.308	3.27	0.085	3.28	0
3.05	0.308	3.27	0.085	3.28	0
3.05	0.309	3.27	0.085	3.28	0
3.06	0.309	3.27	0.085	3.28	0
3.06	0.31	3.27	0.085	3.28	0
3.06	0.31	3.28	0.085	3.29	0
3.06	0.31	3.28	0.085	3.29	0
3.06	0.311	3.28	0.085	3.29	0
3.06	0.311	3.28	0.085	3.29	0
3.07	0.312	3.28	0.085	3.29	0
3.07	0.312	3.28	0.085	3.29	0
3.07	0.313	3.29	0.085	3.3	0
3.07	0.313	3.29	0.085	3.3	0
3.07	0.314	3.29	0.084	3.3	0
3.08	0.314	3.29	0.084	3.3	0
3.08	0.314	3.29	0.084	3.3	0
3.08	0.315	3.29	0.084	3.3	0
3.08	0.315	3.29	0.084	3.3	0
3.08	0.316	3.3	0.084	3.31	0
3.08	0.316	3.3	0.084	3.31	0
3.09	0.317	3.3	0.084	3.31	0
3.09	0.317	3.3	0.084	3.31	0
3.09	0.317	3.3	0.084	3.31	0
3.09	0.318	3.3	0.084	3.31	0
3.09	0.318	3.31	0.084	3.32	0
3.09	0.319	3.31	0.084	3.32	0
3.1	0.319	3.31	0.084	3.32	0
3.1	0.32	3.31	0.084	3.32	0
3.1	0.32	3.31	0.084	3.32	0
3.1	0.321	3.32	0.084	3.33	0
3.1	0.321	3.32	0.084	3.33	0
3.1	0.321	3.32	0.084	3.33	0
3.1	0.322	3.32	0.084	3.33	0
3.11	0.322	3.32	0.084	3.33	0
3.11	0.322	3.32	0.084	3.33	0
3.11	0.323	3.33	0.083	3.34	0
3.11	0.323	3.33	0.083	3.34	0
3.11	0.323	3.33	0.083	3.34	0
3.11	0.324	3.33	0.083	3.34	0
3.12	0.324	3.33	0.083	3.34	0
3.12	0.324	3.33	0.083	3.34	0
3.12	0.325	3.34	0.083	3.35	0
3.12	0.325	3.34	0.083	3.35	0
3.12	0.325	3.34	0.083	3.35	0
3.13	0.325	3.34	0.083	3.35	0
3.13	0.326	3.34	0.083	3.35	0
3.13	0.326	3.34	0.083	3.35	0
3.13	0.326	3.34	0.083	3.35	0
3.13	0.327	3.35	0.083	3.36	0
3.13	0.327	3.35	0.083	3.36	0
3.14	0.327	3.35	0.083	3.36	0
3.14	0.327	3.35	0.083	3.36	0
3.14	0.328	3.35	0.083	3.36	0
3.14	0.328	3.35	0.083	3.36	0
3.14	0.328	3.36	0.083	3.37	0
3.14	0.329	3.36	0.083	3.37	0
3.15	0.329	3.36	0.083	3.37	0
3.15	0.329	3.36	0.083	3.37	0
3.15	0.329	3.36	0.082	3.37	0
3.15	0.33	3.37	0.082	3.38	0
3.15	0.33	3.37	0.082	3.38	0
3.15	0.33	3.37	0.082	3.38	0
3.15	0.331	3.37	0.082	3.38	0
3.16	0.331	3.37	0.082	3.38	0
3.16	0.331	3.37	0.082	3.38	0
3.16	0.332	3.38	0.082	3.39	0
3.16	0.332	3.38	0.082	3.39	0
3.16	0.332	3.38	0.082	3.39	0
3.16	0.332	3.38	0.082	3.39	0
3.17	0.333	3.38	0.082	3.39	0
3.17	0.333	3.38	0.082	3.39	0
3.17	0.333	3.39	0.082	3.4	0
3.17	0.333	3.39	0.082	3.4	0
3.17	0.334	3.39	0.082	3.4	0
3.18	0.334	3.39	0.081	3.4	0
3.18	0.334	3.39	0.081	3.4	0
3.18	0.335	3.39	0.081	3.4	0
3.18	0.335	3.39	0.081	3.4	0
3.18	0.335	3.4	0.081	3.41	0
3.18	0.335	3.4	0.081	3.41	0
3.19	0.336	3.4	0.081	3.41	0
3.19	0.336	3.4	0.081	3.41	0
3.19	0.336	3.4	0.081	3.41	0
3.19	0.336	3.4	0.081	3.41	0
3.19	0.337	3.41	0.081	3.42	0
3.19	0.337	3.41	0.081	3.42	0
3.2	0.337	3.41	0.081	3.42	0
3.2	0.338	3.41	0.081	3.42	0
3.2	0.338	3.41	0.08	3.42	0
3.2	0.338	3.42	0.08	3.43	0
3.2	0.339	3.42	0.08	3.43	0
3.2	0.339	3.42	0.08	3.43	0
3.2	0.339	3.42	0.08	3.43	0
3.21	0.34	3.42	0.08	3.43	0
3.21	0.34	3.42	0.08	3.43	0
3.21	0.34	3.43	0.08	3.44	0
3.21	0.341	3.43	0.08	3.44	0
3.21	0.341	3.43	0.08	3.44	0
3.21	0.341	3.43	0.08	3.44	0
3.22	0.342	3.43	0.08	3.44	0
3.22	0.342	3.43	0.08	3.44	0
3.22	0.342	3.44	0.08	3.45	0
3.22	0.343	3.44	0.08	3.45	0
3.22	0.343	3.44	0.079	3.45	0
3.23	0.343	3.44	0.079	3.45	0
3.23	0.344	3.44	0.079	3.45	0
3.23	0.344	3.44	0.079	3.45	0
3.23	0.344	3.44	0.079	3.45	0
3.23	0.345	3.45	0.079	3.46	0
3.23	0.345	3.45	0.079	3.46	0
3.24	0.345	3.45	0.079	3.46	0
3.24	0.346	3.45	0.079	3.46	0
3.24	0.346	3.45	0.079	3.46	0
3.24	0.346	3.45	0.079	3.46	0
3.24	0.346	3.46	0.079	3.47	0
3.24	0.347	3.46	0.079	3.47	0
3.25	0.347	3.46	0.079	3.47	0
3.25	0.347	3.46	0.079	3.47	0
3.25	0.348	3.46	0.079	3.47	0
3.25	0.348	3.47	0.079	3.48	0
3.25	0.348	3.47	0.079	3.48	0
3.25	0.349	3.47	0.079	3.48	0
3.25	0.349	3.47	0.079	3.48	0
3.26	0.349	3.47	0.079	3.48	0
3.26	0.35	3.47	0.079	3.48	0
3.26	0.35	3.48	0.079	3.49	0
3.26	0.35	3.48	0.078	3.49	0
3.26	0.351	3.48	0.078	3.49	0
3.26	0.351	3.48	0.078	3.49	0
3.27	0.351	3.48	0.078	3.49	0
3.27	0.352	3.48	0.078	3.49	0
3.27	0.352	3.49	0.078	3.5	0
3.27	0.352	3.49	0.078	3.5	0
3.27	0.353	3.49	0.078	3.5	0
3.28	0.353	3.49	0.078	3.5	0
3.28	0.353	3.49	0.078	3.5	0
3.28	0.354	3.49	0.078	3.5	0
3.28	0.354	3.49	0.078	3.5	0
3.28	0.354	3.5	0.078	3.51	0
3.28	0.354	3.5	0.078	3.51	0
3.29	0.355	3.5	0.078	3.51	0
3.29	0.355	3.5	0.078	3.51	0
3.29	0.355	3.5	0.078	3.51	0
3.29	0.356	3.5	0.078	3.51	0
3.29	0.356	3.51	0.078	3.52	0
3.29	0.356	3.51	0.078	3.52	0
3.3	0.357	3.51	0.078	3.52	0
3.3	0.357	3.51	0.078	3.52	0
3.3	0.357	3.51	0.078	3.52	0
3.3	0.357	3.52	0.078	3.53	0
3.3	0.358	3.52	0.078	3.53	0
3.3	0.358	3.52	0.078	3.53	0
3.3	0.358	3.52	0.077	3.53	0
3.31	0.358	3.52	0.077	3.53	0
3.31	0.359	3.52	0.077	3.53	0
3.31	0.359	3.53	0.077	3.54	0
3.31	0.359	3.53	0.077	3.54	0
3.31	0.36	3.53	0.077	3.54	0
3.31	0.36	3.53	0.077	3.54	0
3.32	0.36	3.53	0.077	3.54	0
3.32	0.361	3.53	0.077	3.54	0
3.32	0.361	3.54	0.077	3.55	0
3.32	0.361	3.54	0.077	3.55	0
3.32	0.362	3.54	0.077	3.55	0
3.33	0.362	3.54	0.077	3.55	0
3.33	0.362	3.54	0.077	3.55	0
3.33	0.363	3.54	0.077	3.55	0
3.33	0.363	3.54	0.076	3.55	0
3.33	0.363	3.55	0.076	3.56	0
3.33	0.364	3.55	0.076	3.56	0
3.34	0.364	3.55	0.076	3.56	0
3.34	0.365	3.55	0.076	3.56	0
3.34	0.365	3.55	0.076	3.56	0
3.34	0.365	3.55	0.076	3.56	0
3.34	0.366	3.56	0.076	3.57	0
3.34	0.366	3.56	0.075	3.57	0
3.35	0.366	3.56	0.075	3.57	0
3.35	0.367	3.56	0.075	3.57	0
3.35	0.367	3.56	0.075	3.57	0
3.35	0.367	3.57	0.075	3.58	0
3.35	0.368	3.57	0.075	3.58	0
3.35	0.368	3.57	0.075	3.58	0
3.35	0.368	3.57	0.075	3.58	0
3.36	0.369	3.57	0.075	3.58	0
3.36	0.369	3.57	0.075	3.58	0
3.36	0.369	3.58	0.074	3.59	0
3.36	0.37	3.58	0.074	3.59	0
3.36	0.37	3.58	0.074	3.59	0
3.36	0.37	3.58	0.074	3.59	0
3.37	0.371	3.58	0.074	3.59	0
3.37	0.371	3.58	0.074	3.59	0
3.37	0.371	3.59	0.074	3.6	0
3.37	0.372	3.59	0.074	3.6	0
3.37	0.372	3.59	0.074	3.6	0
3.38	0.372	3.59	0.073	3.6	0
3.38	0.373	3.59	0.073	3.6	0
3.38	0.373	3.59	0.073	3.6	0
3.38	0.373	3.59	0.073	3.6	0
3.38	0.374	3.6	0.073	3.61	0
3.38	0.374	3.6	0.073	3.61	0
3.39	0.375	3.6	0.073	3.61	0
3.39	0.375	3.6	0.073	3.61	0
3.39	0.375	3.6	0.073	3.61	0
3.39	0.376	3.6	0.073	3.61	0
3.39	0.376	3.61	0.072	3.62	0
3.39	0.376	3.61	0.072	3.62	0
3.4	0.377	3.61	0.072	3.62	0
3.4	0.377	3.61	0.072	3.62	0
3.4	0.378	3.61	0.072	3.62	0
3.4	0.378	3.62	0.072	3.63	0
3.4	0.378	3.62	0.072	3.63	0
3.4	0.379	3.62	0.072	3.63	0
3.4	0.379	3.62	0.072	3.63	0
3.41	0.379	3.62	0.072	3.63	0
3.41	0.38	3.62	0.072	3.63	0
3.41	0.38	3.63	0.072	3.64	0
3.41	0.38	3.63	0.072	3.64	0
3.41	0.381	3.63	0.071	3.64	0
3.41	0.381	3.63	0.071	3.64	0
3.42	0.381	3.63	0.071	3.64	0
3.42	0.382	3.63	0.071	3.64	0
3.42	0.382	3.64	0.071	3.65	0
3.42	0.382	3.64	0.071	3.65	0
3.42	0.383	3.64	0.071	3.65	0
3.43	0.383	3.64	0.071	3.65	0
3.43	0.383	3.64	0.071	3.65	0
3.43	0.383	3.64	0.071	3.65	0
3.43	0.384	3.64	0.071	3.65	0
3.43	0.384	3.65	0.071	3.66	0
3.43	0.384	3.65	0.071	3.66	0
3.44	0.385	3.65	0.071	3.66	0
3.44	0.385	3.65	0.071	3.66	0
3.44	0.385	3.65	0.07	3.66	0
3.44	0.386	3.65	0.07	3.66	0
3.44	0.386	3.66	0.07	3.67	0
3.44	0.386	3.66	0.07	3.67	0
3.45	0.387	3.66	0.07	3.67	0
3.45	0.387	3.66	0.07	3.67	0
3.45	0.387	3.66	0.07	3.67	0
3.45	0.387	3.67	0.07	3.68	0
3.45	0.388	3.67	0.07	3.68	0
3.45	0.388	3.67	0.07	3.68	0
3.45	0.388	3.67	0.07	3.68	0
3.46	0.389	3.67	0.069	3.68	0
3.46	0.389	3.67	0.069	3.68	0
3.46	0.389	3.68	0.069	3.69	0
3.46	0.389	3.68	0.069	3.69	0
3.46	0.39	3.68	0.069	3.69	0
3.46	0.39	3.68	0.069	3.69	0
3.47	0.39	3.68	0.069	3.69	0
3.47	0.39	3.68	0.069	3.69	0
3.47	0.391	3.69	0.069	3.7	0
3.47	0.391	3.69	0.069	3.7	0
3.47	0.391	3.69	0.069	3.7	0
3.48	0.391	3.69	0.068	3.7	0
3.48	0.391	3.69	0.068	3.7	0
3.48	0.392	3.69	0.068	3.7	0
3.48	0.392	3.69	0.068	3.7	0
3.48	0.392	3.7	0.068	3.71	0
3.48	0.392	3.7	0.068	3.71	0
3.49	0.393	3.7	0.068	3.71	0
3.49	0.393	3.7	0.068	3.71	0
3.49	0.393	3.7	0.068	3.71	0
3.49	0.393	3.7	0.068	3.71	0
3.49	0.394	3.71	0.067	3.72	0
3.49	0.394	3.71	0.067	3.72	0
3.5	0.394	3.71	0.067	3.72	0
3.5	0.394	3.71	0.067	3.72	0
3.5	0.395	3.71	0.067	3.72	0
3.5	0.395	3.72	0.067	3.73	0
3.5	0.395	3.72	0.067	3.73	0
3.5	0.396	3.72	0.067	3.73	0
3.5	0.396	3.72	0.067	3.73	0
3.51	0.396	3.72	0.067	3.73	0
3.51	0.397	3.72	0.067	3.73	0
3.51	0.397	3.73	0.066	3.74	0
3.51	0.397	3.73	0.066	3.74	0
3.51	0.397	3.73	0.066	3.74	0
3.51	0.398	3.73	0.066	3.74	0
3.52	0.398	3.73	0.066	3.74	0
3.52	0.398	3.73	0.066	3.74	0
3.52	0.399	3.74	0.066	3.75	0
3.52	0.399	3.74	0.066	3.75	0
3.52	0.399	3.74	0.066	3.75	0
3.53	0.399	3.74	0.066	3.75	0
3.53	0.4	3.74	0.065	3.75	0
3.53	0.4	3.74	0.065	3.75	0
3.53	0.4	3.74	0.065	3.75	0
3.53	0.401	3.75	0.065	3.76	0
3.53	0.401	3.75	0.065	3.76	0
3.54	0.401	3.75	0.065	3.76	0
3.54	0.401	3.75	0.065	3.76	0
3.54	0.402	3.75	0.065	3.76	0
3.54	0.402	3.75	0.065	3.76	0
3.54	0.402	3.76	0.065	3.77	0
3.54	0.403	3.76	0.064	3.77	0
3.55	0.403	3.76	0.064	3.77	0
3.55	0.403	3.76	0.064	3.77	0
3.55	0.403	3.76	0.064	3.77	0
3.55	0.404	3.77	0.064	3.78	0
3.55	0.404	3.77	0.064	3.78	0
3.55	0.404	3.77	0.064	3.78	0
3.55	0.405	3.77	0.064	3.78	0
3.56	0.405	3.77	0.064	3.78	0
3.56	0.405	3.77	0.063	3.78	0
3.56	0.406	3.78	0.063	3.79	0
3.56	0.406	3.78	0.063	3.79	0
3.56	0.406	3.78	0.063	3.79	0
3.56	0.406	3.78	0.063	3.79	0
3.57	0.407	3.78	0.063	3.79	0
3.57	0.407	3.78	0.063	3.79	0
3.57	0.407	3.79	0.063	3.8	0
3.57	0.407	3.79	0.063	3.8	0
3.57	0.408	3.79	0.063	3.8	0
3.58	0.408	3.79	0.062	3.8	0
3.58	0.408	3.79	0.062	3.8	0
3.58	0.408	3.79	0.062	3.8	0
3.58	0.409	3.79	0.062	3.8	0
3.58	0.409	3.8	0.062	3.81	0
3.58	0.409	3.8	0.062	3.81	0
3.59	0.409	3.8	0.062	3.81	0
3.59	0.41	3.8	0.062	3.81	0
3.59	0.41	3.8	0.062	3.81	0
3.59	0.41	3.8	0.062	3.81	0
3.59	0.41	3.81	0.062	3.82	0
3.59	0.411	3.81	0.061	3.82	0
3.6	0.411	3.81	0.061	3.82	0
3.6	0.411	3.81	0.061	3.82	0
3.6	0.411	3.81	0.061	3.82	0
3.6	0.412	3.82	0.061	3.83	0
3.6	0.412	3.82	0.061	3.83	0
3.6	0.412	3.82	0.061	3.83	0
3.6	0.412	3.82	0.061	3.83	0
3.61	0.413	3.82	0.061	3.83	0
3.61	0.413	3.82	0.061	3.83	0
3.61	0.413	3.83	0.061	3.84	0
3.61	0.413	3.83	0.061	3.84	0
3.61	0.414	3.83	0.06	3.84	0
3.61	0.414	3.83	0.06	3.84	0
3.62	0.414	3.83	0.06	3.84	0
3.62	0.414	3.83	0.06	3.84	0
3.62	0.415	3.84	0.06	3.85	0
3.62	0.415	3.84	0.06	3.85	0
3.62	0.415	3.84	0.06	3.85	0
3.63	0.416	3.84	0.06	3.85	0
3.63	0.416	3.84	0.06	3.85	0
3.63	0.416	3.84	0.06	3.85	0
3.63	0.416	3.84	0.059	3.85	0
3.63	0.417	3.85	0.059	3.86	0
3.63	0.417	3.85	0.059	3.86	0
3.64	0.417	3.85	0.059	3.86	0
3.64	0.417	3.85	0.059	3.86	0
3.64	0.418	3.85	0.059	3.86	0
3.64	0.418	3.85	0.059	3.86	0
3.64	0.418	3.86	0.059	3.87	0
3.64	0.418	3.86	0.059	3.87	0
3.65	0.419	3.86	0.059	3.87	0
3.65	0.419	3.86	0.058	3.87	0
3.65	0.419	3.86	0.058	3.87	0
3.65	0.42	3.87	0.058	3.88	0
3.65	0.42	3.87	0.058	3.88	0
3.65	0.42	3.87	0.058	3.88	0
3.65	0.42	3.87	0.058	3.88	0
3.66	0.421	3.87	0.058	3.88	0
3.66	0.421	3.87	0.058	3.88	0
3.66	0.421	3.88	0.058	3.89	0
3.66	0.421	3.88	0.057	3.89	0
3.66	0.421	3.88	0.057	3.89	0
3.66	0.422	3.88	0.057	3.89	0
3.67	0.422	3.88	0.057	3.89	0
3.67	0.422	3.88	0.057	3.89	0
3.67	0.422	3.89	0.057	3.9	0
3.67	0.422	3.89	0.057	3.9	0
3.67	0.423	3.89	0.057	3.9	0
3.68	0.423	3.89	0.057	3.9	0
3.68	0.423	3.89	0.056	3.9	0
3.68	0.423	3.89	0.056	3.9	0
3.68	0.423	3.89	0.056	3.9	0
3.68	0.424	3.9	0.056	3.91	0
3.68	0.424	3.9	0.056	3.91	0
3.69	0.424	3.9	0.056	3.91	0
3.69	0.424	3.9	0.056	3.91	0
3.69	0.424	3.9	0.055	3.91	0
3.69	0.425	3.9	0.055	3.91	0
3.69	0.425	3.91	0.055	3.92	0
3.69	0.425	3.91	0.055	3.92	0
3.7	0.425	3.91	0.055	3.92	0
3.7	0.425	3.91	0.055	3.92	0
3.7	0.426	3.91	0.055	3.92	0
3.7	0.426	3.92	0.055	3.93	0
3.7	0.426	3.92	0.055	3.93	0
3.7	0.426	3.92	0.054	3.93	0
3.7	0.427	3.92	0.054	3.93	0
3.71	0.427	3.92	0.054	3.93	0
3.71	0.427	3.92	0.054	3.93	0
3.71	0.427	3.93	0.054	3.94	0
3.71	0.427	3.93	0.054	3.94	0
3.71	0.428	3.93	0.054	3.94	0
3.71	0.428	3.93	0.054	3.94	0
3.72	0.428	3.93	0.054	3.94	0
3.72	0.428	3.93	0.054	3.94	0
3.72	0.429	3.94	0.053	3.95	0
3.72	0.429	3.94	0.053	3.95	0
3.72	0.429	3.94	0.053	3.95	0
3.73	0.429	3.94	0.053	3.95	0
3.73	0.429	3.94	0.053	3.95	0
3.73	0.43	3.94	0.053	3.95	0
3.73	0.43	3.94	0.053	3.95	0
3.73	0.43	3.95	0.053	3.96	0
3.73	0.43	3.95	0.053	3.96	0
3.74	0.431	3.95	0.053	3.96	0
3.74	0.431	3.95	0.052	3.96	0
3.74	0.431	3.95	0.052	3.96	0
3.74	0.431	3.95	0.052	3.96	0
3.74	0.432	3.96	0.052	3.97	0
3.74	0.432	3.96	0.052	3.97	0
3.75	0.432	3.96	0.052	3.97	0
3.75	0.433	3.96	0.052	3.97	0
3.75	0.433	3.96	0.052	3.97	0
3.75	0.433	3.97	0.052	3.98	0
3.75	0.433	3.97	0.052	3.98	0
3.75	0.434	3.97	0.051	3.98	0
3.75	0.434	3.97	0.051	3.98	0
3.76	0.434	3.97	0.051	3.98	0
3.76	0.434	3.97	0.051	3.98	0
3.76	0.435	3.98	0.051	3.99	0
3.76	0.435	3.98	0.051	3.99	0
3.76	0.435	3.98	0.051	3.99	0
3.76	0.436	3.98	0.051	3.99	0
3.77	0.436	3.98	0.051	3.99	0
3.77	0.436	3.98	0.051	3.99	0
3.77	0.436	3.99	0.051	4	0
3.77	0.437	3.99	0.05	4	0
3.77	0.437	3.99	0.05	4	0
3.78	0.437	3.99	0.05	4	0
3.78	0.437	3.99	0.05	4	0
3.78	0.437	3.99	0.05	4	0
3.78	0.438	3.99	0.05	4	0
3.78	0.438	4	0.05	4.01	0
3.78	0.438	4	0.05	4.01	0
3.79	0.438	4	0.05	4.01	0
3.79	0.439	4	0.05	4.01	0
3.79	0.439	4	0.049	4.01	0
3.79	0.439	4	0.049	4.01	0
3.79	0.439	4.01	0.049	4.02	0
3.79	0.44	4.01	0.049	4.02	0
3.8	0.44	4.01	0.049	4.02	0
3.8	0.44	4.01	0.049	4.02	0
3.8	0.44	4.01	0.049	4.02	0
3.8	0.441	4.02	0.049	4.03	0
3.8	0.441	4.02	0.048	4.03	0
3.8	0.441	4.02	0.048	4.03	0
3.8	0.441	4.02	0.048	4.03	0
3.81	0.441	4.02	0.048	4.03	0
3.81	0.442	4.02	0.048	4.03	0
3.81	0.442	4.03	0.048	4.04	0
3.81	0.442	4.03	0.048	4.04	0
3.81	0.442	4.03	0.048	4.04	0
3.81	0.443	4.03	0.047	4.04	0
3.82	0.443	4.03	0.047	4.04	0
3.82	0.443	4.03	0.047	4.04	0
3.82	0.443	4.04	0.047	4.05	0
3.82	0.443	4.04	0.047	4.05	0
3.82	0.444	4.04	0.047	4.05	0
3.83	0.444	4.04	0.047	4.05	0
3.83	0.444	4.04	0.047	4.05	0
3.83	0.444	4.04	0.046	4.05	0
3.83	0.444	4.04	0.046	4.05	0
3.83	0.445	4.05	0.046	4.06	0
3.83	0.445	4.05	0.046	4.06	0
3.84	0.445	4.05	0.046	4.06	0
3.84	0.445	4.05	0.046	4.06	0
3.84	0.445	4.05	0.046	4.06	0
3.84	0.446	4.05	0.046	4.06	0
3.84	0.446	4.06	0.045	4.07	0
3.84	0.446	4.06	0.045	4.07	0
3.85	0.446	4.06	0.045	4.07	0
3.85	0.447	4.06	0.045	4.07	0
3.85	0.447	4.06	0.045	4.07	0
3.85	0.447	4.07	0.045	4.08	0
3.85	0.447	4.07	0.045	4.08	0
3.85	0.448	4.07	0.044	4.08	0
3.85	0.448	4.07	0.044	4.08	0
3.86	0.448	4.07	0.044	4.08	0
3.86	0.448	4.07	0.044	4.08	0
3.86	0.449	4.08	0.044	4.09	0
3.86	0.449	4.08	0.044	4.09	0
3.86	0.449	4.08	0.043	4.09	0
3.86	0.449	4.08	0.043	4.09	0
3.87	0.45	4.08	0.043	4.09	0
3.87	0.45	4.08	0.043	4.09	0
3.87	0.45	4.09	0.043	4.1	0
3.87	0.45	4.09	0.043	4.1	0
3.87	0.451	4.09	0.042	4.1	0
3.88	0.451	4.09	0.042	4.1	0
3.88	0.451	4.09	0.042	4.1	0
3.88	0.451	4.09	0.042	4.1	0
3.88	0.452	4.09	0.042	4.1	0
3.88	0.452	4.1	0.042	4.11	0
3.88	0.452	4.1	0.042	4.11	0
3.89	0.452	4.1	0.041	4.11	0
3.89	0.453	4.1	0.041	4.11	0
3.89	0.453	4.1	0.041	4.11	0
3.89	0.453	4.1	0.041	4.11	0
3.89	0.453	4.11	0.041	4.12	0
3.89	0.454	4.11	0.041	4.12	0
3.9	0.454	4.11	0.041	4.12	0
3.9	0.454	4.11	0.04	4.12	0
3.9	0.454	4.11	0.04	4.12	0
3.9	0.455	4.12	0.04	4.13	0
3.9	0.455	4.12	0.04	4.13	0
3.9	0.455	4.12	0.04	4.13	0
3.9	0.455	4.12	0.04	4.13	0
3.91	0.456	4.12	0.04	4.13	0
3.91	0.456	4.12	0.039	4.13	0
3.91	0.456	4.13	0.039	4.14	0
3.91	0.456	4.13	0.039	4.14	0
3.91	0.456	4.13	0.039	4.14	0
3.91	0.457	4.13	0.039	4.14	0
3.92	0.457	4.13	0.039	4.14	0
3.92	0.457	4.13	0.039	4.14	0
3.92	0.457	4.14	0.038	4.15	0
3.92	0.457	4.14	0.038	4.15	0
3.92	0.458	4.14	0.038	4.15	0
3.93	0.458	4.14	0.038	4.15	0
3.93	0.458	4.14	0.038	4.15	0
3.93	0.458	4.14	0.038	4.15	0
3.93	0.458	4.14	0.038	4.15	0
3.93	0.458	4.15	0.038	4.16	0
3.93	0.458	4.15	0.038	4.16	0
3.94	0.459	4.15	0.037	4.16	0
3.94	0.459	4.15	0.037	4.16	0
3.94	0.459	4.15	0.037	4.16	0
3.94	0.459	4.15	0.037	4.16	0
3.94	0.459	4.16	0.037	4.17	0
3.94	0.459	4.16	0.037	4.17	0
3.95	0.459	4.16	0.037	4.17	0
3.95	0.459	4.16	0.037	4.17	0
3.95	0.46	4.16	0.037	4.17	0
3.95	0.46	4.17	0.037	4.18	0
3.95	0.46	4.17	0.037	4.18	0
3.95	0.46	4.17	0.037	4.18	0
3.95	0.46	4.17	0.036	4.18	0
3.96	0.46	4.17	0.036	4.18	0
3.96	0.46	4.17	0.036	4.18	0
3.96	0.46	4.18	0.036	4.19	0
3.96	0.46	4.18	0.036	4.19	0
3.96	0.461	4.18	0.036	4.19	0
3.96	0.461	4.18	0.036	4.19	0
3.97	0.461	4.18	0.036	4.19	0
3.97	0.461	4.18	0.036	4.19	0
3.97	0.461	4.19	0.036	4.2	0
3.97	0.461	4.19	0.036	4.2	0
3.97	0.461	4.19	0.036	4.2	0
3.98	0.462	4.19	0.035	4.2	0
3.98	0.462	4.19	0.035	4.2	0
3.98	0.462	4.19	0.035	4.2	0
3.98	0.462	4.19	0.035	4.2	0
3.98	0.462	4.2	0.035	4.21	0
3.98	0.462	4.2	0.035	4.21	0
3.99	0.462	4.2	0.035	4.21	0
3.99	0.462	4.2	0.035	4.21	0
3.99	0.463	4.2	0.035	4.21	0
3.99	0.463	4.2	0.035	4.21	0
3.99	0.463	4.21	0.035	4.22	0
3.99	0.463	4.21	0.034	4.22	0
4	0.463	4.21	0.034	4.22	0
4	0.463	4.21	0.034	4.22	0
4	0.463	4.21	0.034	4.22	0
4	0.463	4.22	0.034	4.23	0
4	0.464	4.22	0.034	4.23	0
4	0.464	4.22	0.034	4.23	0
4	0.464	4.22	0.034	4.23	0
4.01	0.464	4.22	0.034	4.23	0
4.01	0.464	4.22	0.034	4.23	0
4.01	0.464	4.23	0.034	4.24	0
4.01	0.465	4.23	0.034	4.24	0
4.01	0.465	4.23	0.033	4.24	0
4.01	0.465	4.23	0.033	4.24	0
4.02	0.465	4.23	0.033	4.24	0
4.02	0.465	4.23	0.033	4.24	0
4.02	0.465	4.24	0.033	4.25	0
4.02	0.465	4.24	0.033	4.25	0
4.02	0.466	4.24	0.033	4.25	0
4.03	0.466	4.24	0.033	4.25	0
4.03	0.466	4.24	0.032	4.25	0
4.03	0.466	4.24	0.032	4.25	0
4.03	0.466	4.24	0.032	4.25	0
4.03	0.467	4.25	0.032	4.26	0
4.03	0.467	4.25	0.032	4.26	0
4.04	0.467	4.25	0.032	4.26	0
4.04	0.467	4.25	0.032	4.26	0
4.04	0.467	4.25	0.032	4.26	0
4.04	0.467	4.25	0.032	4.26	0
4.04	0.468	4.26	0.031	4.27	0
4.04	0.468	4.26	0.031	4.27	0
4.05	0.468	4.26	0.031	4.27	0
4.05	0.468	4.26	0.031	4.27	0
4.05	0.468	4.26	0.031	4.27	0
4.05	0.468	4.27	0.031	4.28	0
4.05	0.468	4.27	0.031	4.28	0
4.05	0.469	4.27	0.031	4.28	0
4.05	0.469	4.27	0.031	4.28	0
4.06	0.469	4.27	0.031	4.28	0
4.06	0.469	4.27	0.031	4.28	0
4.06	0.469	4.28	0.03	4.29	0
4.06	0.469	4.28	0.03	4.29	0
4.06	0.469	4.28	0.03	4.29	0
4.06	0.47	4.28	0.03	4.29	0
4.07	0.47	4.28	0.03	4.29	0
4.07	0.47	4.28	0.03	4.29	0
4.07	0.47	4.29	0.03	4.3	0
4.07	0.47	4.29	0.03	4.3	0
4.07	0.47	4.29	0.03	4.3	0
4.08	0.47	4.29	0.03	4.3	0
4.08	0.471	4.29	0.029	4.3	0
4.08	0.471	4.29	0.029	4.3	0
4.08	0.471	4.29	0.029	4.3	0
4.08	0.471	4.3	0.029	4.31	0
4.08	0.471	4.3	0.029	4.31	0
4.09	0.471	4.3	0.029	4.31	0
4.09	0.471	4.3	0.029	4.31	0
4.09	0.471	4.3	0.029	4.31	0
4.09	0.472	4.3	0.028	4.31	0
4.09	0.472	4.31	0.028	4.32	0
4.09	0.472	4.31	0.028	4.32	0
4.1	0.472	4.31	0.028	4.32	0
4.1	0.472	4.31	0.028	4.32	0
4.1	0.472	4.31	0.028	4.32	0
4.1	0.472	4.32	0.028	4.33	0
4.1	0.473	4.32	0.028	4.33	0
4.1	0.473	4.32	0.028	4.33	0
4.1	0.473	4.32	0.027	4.33	0
4.11	0.473	4.32	0.027	4.33	0
4.11	0.473	4.32	0.027	4.33	0
4.11	0.473	4.33	0.027	4.34	0
4.11	0.473	4.33	0.027	4.34	0
4.11	0.474	4.33	0.027	4.34	0
4.11	0.474	4.33	0.027	4.34	0
4.12	0.474	4.33	0.027	4.34	0
4.12	0.474	4.33	0.027	4.34	0
4.12	0.474	4.34	0.026	4.35	0
4.12	0.474	4.34	0.026	4.35	0
4.12	0.474	4.34	0.026	4.35	0
4.13	0.474	4.34	0.026	4.35	0
4.13	0.475	4.34	0.026	4.35	0
4.13	0.475	4.34	0.026	4.35	0
4.13	0.475	4.34	0.026	4.35	0
4.13	0.475	4.35	0.026	4.36	0
4.13	0.475	4.35	0.026	4.36	0
4.14	0.475	4.35	0.025	4.36	0
4.14	0.475	4.35	0.025	4.36	0
4.14	0.475	4.35	0.025	4.36	0
4.14	0.476	4.35	0.025	4.36	0
4.14	0.476	4.36	0.025	4.37	0
4.14	0.476	4.36	0.025	4.37	0
4.15	0.476	4.36	0.025	4.37	0
4.15	0.476	4.36	0.025	4.37	0
4.15	0.476	4.36	0.025	4.37	0
4.15	0.476	4.37	0.025	4.38	0
4.15	0.476	4.37	0.024	4.38	0
4.15	0.477	4.37	0.024	4.38	0
4.15	0.477	4.37	0.024	4.38	0
4.16	0.477	4.37	0.024	4.38	0
4.16	0.477	4.37	0.024	4.38	0
4.16	0.477	4.38	0.024	4.39	0
4.16	0.477	4.38	0.024	4.39	0
4.16	0.477	4.38	0.024	4.39	0
4.16	0.477	4.38	0.024	4.39	0
4.17	0.478	4.38	0.024	4.39	0
4.17	0.478	4.38	0.024	4.39	0
4.17	0.478	4.39	0.024	4.4	0
4.17	0.478	4.39	0.024	4.4	0
4.17	0.478	4.39	0.023	4.4	0
4.18	0.478	4.39	0.023	4.4	0
4.18	0.478	4.39	0.023	4.4	0
4.18	0.478	4.39	0.023	4.4	0
4.18	0.478	4.39	0.023	4.4	0
4.18	0.478	4.4	0.023	4.41	0
4.18	0.478	4.4	0.023	4.41	0
4.19	0.479	4.4	0.023	4.41	0
4.19	0.479	4.4	0.023	4.41	0
4.19	0.479	4.4	0.023	4.41	0
4.19	0.479	4.4	0.023	4.41	0
4.19	0.479	4.41	0.023	4.42	0
4.19	0.479	4.41	0.023	4.42	0
4.2	0.479	4.41	0.022	4.42	0
4.2	0.479	4.41	0.022	4.42	0
4.2	0.479	4.41	0.022	4.42	0
4.2	0.479	4.42	0.022	4.43	0
4.2	0.479	4.42	0.022	4.43	0
4.2	0.48	4.42	0.022	4.43	0
4.2	0.48	4.42	0.022	4.43	0
4.21	0.48	4.42	0.022	4.43	0
4.21	0.48	4.42	0.022	4.43	0
4.21	0.48	4.43	0.022	4.44	0
4.21	0.48	4.43	0.022	4.44	0
4.21	0.48	4.43	0.021	4.44	0
4.21	0.48	4.43	0.021	4.44	0
4.22	0.481	4.43	0.021	4.44	0
4.22	0.481	4.43	0.021	4.44	0
4.22	0.481	4.44	0.021	4.45	0
4.22	0.481	4.44	0.021	4.45	0
4.22	0.481	4.44	0.021	4.45	0
4.23	0.481	4.44	0.021	4.45	0
4.23	0.481	4.44	0.021	4.45	0
4.23	0.481	4.44	0.021	4.45	0
4.23	0.482	4.44	0.021	4.45	0
4.23	0.482	4.45	0.02	4.46	0
4.23	0.482	4.45	0.02	4.46	0
4.24	0.482	4.45	0.02	4.46	0
4.24	0.482	4.45	0.02	4.46	0
4.24	0.482	4.45	0.02	4.46	0
4.24	0.482	4.45	0.02	4.46	0
4.24	0.483	4.46	0.02	4.47	0
4.24	0.483	4.46	0.02	4.47	0
4.25	0.483	4.46	0.02	4.47	0
4.25	0.483	4.46	0.019	4.47	0
4.25	0.483	4.46	0.019	4.47	0
4.25	0.484	4.47	0.019	4.48	0
4.25	0.484	4.47	0.019	4.48	0
4.25	0.484	4.47	0.019	4.48	0
4.25	0.484	4.47	0.019	4.48	0
4.26	0.484	4.47	0.019	4.48	0
4.26	0.485	4.47	0.019	4.48	0
4.26	0.485	4.48	0.019	4.49	0
4.26	0.485	4.48	0.018	4.49	0
4.26	0.485	4.48	0.018	4.49	0
4.26	0.486	4.48	0.018	4.49	0
4.27	0.486	4.48	0.018	4.49	0
4.27	0.486	4.48	0.018	4.49	0
4.27	0.486	4.49	0.018	4.5	0
4.27	0.486	4.49	0.018	4.5	0
4.27	0.487	4.49	0.018	4.5	0
4.28	0.487	4.49	0.018	4.5	0
4.28	0.487	4.49	0.017	4.5	0
4.28	0.487	4.49	0.017	4.5	0
4.28	0.487	4.49	0.017	4.5	0
4.28	0.487	4.5	0.017	4.51	0
4.28	0.488	4.5	0.017	4.51	0
4.29	0.488	4.5	0.017	4.51	0
4.29	0.488	4.5	0.017	4.51	0
4.29	0.488	4.5	0.017	4.51	0
4.29	0.488	4.5	0.017	4.51	0
4.29	0.488	4.51	0.017	4.52	0
4.29	0.489	4.51	0.017	4.52	0
4.3	0.489	4.51	0.016	4.52	0
4.3	0.489	4.51	0.016	4.52	0
4.3	0.489	4.51	0.016	4.52	0
4.3	0.489	4.52	0.016	4.53	0
4.3	0.489	4.52	0.016	4.53	0
4.3	0.489	4.52	0.016	4.53	0
4.3	0.49	4.52	0.016	4.53	0
4.31	0.49	4.52	0.016	4.53	0
4.31	0.49	4.52	0.016	4.53	0
4.31	0.49	4.53	0.015	4.54	0
4.31	0.49	4.53	0.015	4.54	0
4.31	0.49	4.53	0.015	4.54	0
4.31	0.49	4.53	0.015	4.54	0
4.32	0.491	4.53	0.015	4.54	0
4.32	0.491	4.53	0.015	4.54	0
4.32	0.491	4.54	0.015	4.55	0
4.32	0.491	4.54	0.015	4.55	0
4.32	0.491	4.54	0.015	4.55	0
4.33	0.491	4.54	0.015	4.55	0
4.33	0.491	4.54	0.014	4.55	0
4.33	0.491	4.54	0.014	4.55	0
4.33	0.491	4.54	0.014	4.55	0
4.33	0.492	4.55	0.014	4.56	0
4.33	0.492	4.55	0.014	4.56	0
4.34	0.492	4.55	0.014	4.56	0
4.34	0.492	4.55	0.014	4.56	0
4.34	0.492	4.55	0.014	4.56	0
4.34	0.492	4.55	0.014	4.56	0
4.34	0.492	4.56	0.014	4.57	0
4.34	0.492	4.56	0.014	4.57	0
4.35	0.492	4.56	0.013	4.57	0
4.35	0.492	4.56	0.013	4.57	0
4.35	0.492	4.56	0.013	4.57	0
4.35	0.492	4.57	0.013	4.58	0
4.35	0.493	4.57	0.013	4.58	0
4.35	0.493	4.57	0.013	4.58	0
4.35	0.493	4.57	0.013	4.58	0
4.36	0.493	4.57	0.013	4.58	0
4.36	0.493	4.57	0.013	4.58	0
4.36	0.493	4.58	0.013	4.59	0
4.36	0.493	4.58	0.012	4.59	0
4.36	0.493	4.58	0.012	4.59	0
4.36	0.493	4.58	0.012	4.59	0
4.37	0.493	4.58	0.012	4.59	0
4.37	0.494	4.58	0.012	4.59	0
4.37	0.494	4.59	0.012	4.6	0
4.37	0.494	4.59	0.012	4.6	0
4.37	0.494	4.59	0.012	4.6	0
4.38	0.494	4.59	0.012	4.6	0
4.38	0.494	4.59	0.012	4.6	0
4.38	0.494	4.59	0.011	4.6	0
4.38	0.494	4.59	0.011	4.6	0
4.38	0.494	4.6	0.011	4.61	0
4.38	0.494	4.6	0.011	4.61	0
4.39	0.495	4.6	0.011	4.61	0
4.39	0.495	4.6	0.011	4.61	0
4.39	0.495	4.6	0.011	4.61	0
4.39	0.495	4.6	0.011	4.61	0
4.39	0.495	4.61	0.011	4.62	0
4.39	0.495	4.61	0.011	4.62	0
4.4	0.495	4.61	0.011	4.62	0
4.4	0.495	4.61	0.011	4.62	0
4.4	0.495	4.61	0.01	4.62	0
4.4	0.495	4.62	0.01	4.63	0
4.4	0.495	4.62	0.01	4.63	0
4.4	0.496	4.62	0.01	4.63	0
4.4	0.496	4.62	0.01	4.63	0
4.41	0.496	4.62	0.01	4.63	0
4.41	0.496	4.62	0.01	4.63	0
4.41	0.496	4.63	0.01	4.64	0
4.41	0.496	4.63	0.009	4.64	0
4.41	0.496	4.63	0.009	4.64	0
4.41	0.496	4.63	0.009	4.64	0
4.42	0.496	4.63	0.009	4.64	0
4.42	0.496	4.63	0.009	4.64	0
4.42	0.496	4.64	0.009	4.65	0
4.42	0.497	4.64	0.009	4.65	0
4.42	0.497	4.64	0.009	4.65	0
4.43	0.497	4.64	0.008	4.65	0
4.43	0.497	4.64	0.008	4.65	0
4.43	0.497	4.64	0.008	4.65	0
4.43	0.497	4.64	0.008	4.65	0
4.43	0.497	4.65	0.008	4.66	0
4.43	0.497	4.65	0.008	4.66	0
4.44	0.497	4.65	0.008	4.66	0
4.44	0.497	4.65	0.008	4.66	0
4.44	0.497	4.65	0.007	4.66	0
4.44	0.497	4.65	0.007	4.66	0
4.44	0.498	4.66	0.007	4.67	0
4.44	0.498	4.66	0.007	4.67	0
4.45	0.498	4.66	0.007	4.67	0
4.45	0.498	4.66	0.007	4.67	0
4.45	0.498	4.66	0.007	4.67	0
4.45	0.498	4.67	0.007	4.68	0
4.45	0.498	4.67	0.007	4.68	0
4.45	0.498	4.67	0.007	4.68	0
4.45	0.498	4.67	0.006	4.68	0
4.46	0.498	4.67	0.006	4.68	0
4.46	0.498	4.67	0.006	4.68	0
4.46	0.499	4.68	0.006	4.69	0
4.46	0.499	4.68	0.006	4.69	0
4.46	0.499	4.68	0.006	4.69	0
4.46	0.499	4.68	0.006	4.69	0
4.47	0.499	4.68	0.006	4.69	0
4.47	0.499	4.68	0.006	4.69	0
4.47	0.499	4.69	0.005	4.7	0
4.47	0.499	4.69	0.005	4.7	0
4.47	0.499	4.69	0.005	4.7	0
4.48	0.499	4.69	0.005	4.7	0
4.48	0.5	4.69	0.005	4.7	0
4.48	0.5	4.69	0.005	4.7	0
4.48	0.5	4.69	0.005	4.7	0
4.48	0.5	4.7	0.004	4.71	0
4.48	0.5	4.7	0.004	4.71	0
4.49	0.5	4.7	0.004	4.71	0
4.49	0.5	4.7	0.004	4.71	0
4.49	0.5	4.7	0.004	4.71	0
4.49	0.5	4.7	0.004	4.71	0
4.49	0.501	4.71	0.004	4.72	0
4.49	0.501	4.71	0.004	4.72	0
4.5	0.501	4.71	0.004	4.72	0
4.5	0.501	4.71	0.004	4.72	0
4.5	0.501	4.71	0.003	4.72	0
4.5	0.501	4.72	0.003	4.73	0
4.5	0.501	4.72	0.003	4.73	0
4.5	0.501	4.72	0.003	4.73	0
4.5	0.501	4.72	0.003	4.73	0
4.51	0.502	4.72	0.003	4.73	0
4.51	0.502	4.72	0.003	4.73	0
4.51	0.502	4.73	0.003	4.74	0
4.51	0.502	4.73	0.003	4.74	0
4.51	0.502	4.73	0.003	4.74	0
4.51	0.502	4.73	0.003	4.74	0
4.52	0.502	4.73	0.003	4.74	0
4.52	0.502	4.73	0.002	4.74	0
4.52	0.502	4.74	0.002	4.75	0
4.52	0.503	4.74	0.002	4.75	0
4.52	0.503	4.74	0.002	4.75	0
4.53	0.503	4.74	0.002	4.75	0
4.53	0.503	4.74	0.002	4.75	0
4.53	0.503	4.74	0.002	4.75	0
4.53	0.503	4.74	0.002	4.75	0
4.53	0.503	4.75	0.002	4.76	0
4.53	0.503	4.75	0.002	4.76	0
4.54	0.503	4.75	0.002	4.76	0
4.54	0.503	4.75	0.001	4.76	0
4.54	0.503	4.75	0.001	4.76	0
4.54	0.504	4.75	0.001	4.76	0
4.54	0.504	4.76	0.001	4.77	0
4.54	0.504	4.76	0.001	4.77	0
4.55	0.504	4.76	0.001	4.77	0
4.55	0.504	4.76	0.001	4.77	0
4.55	0.504	4.76	0.001	4.77	0
4.55	0.504	4.77	0.001	4.78	0
4.55	0.504	4.77	0.001	4.78	0
4.55	0.504	4.77	0.001	4.78	0
4.55	0.505	4.77	0.001	4.78	0
4.56	0.505	4.77	0.001	4.78	0
4.56	0.505	4.77	0	4.78	0
4.56	0.505	4.78	0	4.79	0
4.56	0.505	4.78	0	4.79	0
4.56	0.505	4.78	0	4.79	0
4.56	0.505	4.78	0	4.79	0
4.57	0.505	4.78	0	4.79	0
4.57	0.505	4.78	0	4.79	0
4.57	0.505	4.79	0	4.8	0
4.57	0.505	4.79	0	4.8	0
4.57	0.505	4.79	0	4.8	0
4.58	0.506	4.79	0	4.8	0
4.58	0.506	4.79	0	4.8	0
4.58	0.506	4.79	0	4.8	0
4.58	0.506	4.79	0	4.8	0
4.58	0.506	4.8	0	4.81	0
4.58	0.506	4.8	0	4.81	0
[truncated: 15,553 more rows]

## Sheet: Breakthrough
Equimolar Binary C6H6/C6H10-363K					Equimolar Binary C6H6/C6H12-303K					Equimolar Ternary C6H6/C6H10/C6H12-363K+308K
Time (min)	C6H10	Time (min)	C6H6		Time (min)	C6H12	Time (min)	C6H6		Time (min)	C6H12	Time (min)	C6H10	Time (min)	C6H6
0	0	0	0		0	0	0	0		0	0	0	0	0	0
3.464	0	3.438	0		2.779	0	2.811	0		2.982	0	2.049	0	2.154	0
6.431	0	6.405	0		5.779	0	5.788	0		5.949	0	5.016	0	5.121	0
9.398	0	9.372	0		8.779	0	8.765	0		8.916	0	7.983	0	8.088	0
12.365	0	12.339	0		11.779	0	11.742	0		11.883	0	10.95	0	11.055	0
15.332	0	15.306	0		14.779	0.03923	14.719	0		14.85	0	13.917	0	14.022	0
18.299	0.06302	18.273	0		17.744	0.27476	17.696	0		17.817	0	16.884	0	16.989	0
21.266	0.26891	21.24	0		20.708	0.48898	20.673	0		20.784	0	19.851	0	19.956	0
24.232	0.51497	24.207	0		23.674	0.62571	23.65	0		23.751	0	22.818	0	22.923	0
27.199	0.67136	27.174	0		26.64	0.7083	26.627	0		26.718	0.00237	25.785	0	25.89	0
30.165	0.76905	30.141	0		29.606	0.76824	29.604	0		29.684	0.01019	28.752	0	28.857	0
33.132	0.81646	33.108	0		32.572	0.82108	32.581	0		32.651	0.02705	31.719	0	31.824	0
36.099	0.84447	36.075	0		35.538	0.85438	35.558	0		35.617	0.0534	34.686	0	34.791	0
39.065	0.87114	39.042	0		38.505	0.88176	38.535	0		37.684	0.07533	37.653	0	37.758	0
42.032	0.88634	42.009	0		41.471	0.90097	41.512	0		40.651	0.11833	40.62	0	40.725	0
44.999	0.89038	44.976	0		44.438	0.91784	44.489	0		43.617	0.16388	43.587	0	43.692	0
47.965	0.90635	47.943	0		47.405	0.92794	47.466	0		46.583	0.21717	46.554	0	46.659	0
50.932	0.91991	50.91	0		50.371	0.94369	50.443	0		49.55	0.25539	49.521	0	49.626	0
53.899	0.92642	53.877	0		53.338	0.94975	53.42	0		52.517	0.29345	52.488	0	52.593	0
56.865	0.92037	56.844	0		56.305	0.95329	56.397	0		55.483	0.32678	55.455	0	55.56	0
59.832	0.93959	59.811	0		59.271	0.97	59.374	0		58.45	0.35181	58.422	0	58.527	0
62.799	0.94386	62.778	0		62.238	0.97145	62.351	0		61.416	0.37757	61.389	0	61.494	0
65.766	0.95471	65.745	0		65.205	0.97736	65.328	0		64.383	0.39843	64.356	0	64.461	0
68.733	0.95458	68.712	0		68.171	0.98661	68.305	0		67.35	0.41399	67.323	0	67.428	0
71.698	0.96726	71.679	0		71.138	0.99068	71.282	0		70.316	0.43367	70.29	0	70.395	0
74.666	0.97124	74.646	0		74.104	0.99646	74.259	0		73.283	0.44406	73.257	0	73.362	0
77.632	0.96101	77.613	0		77.071	1.01287	77.236	0		76.25	0.45843	76.224	0	76.329	0
80.599	0.96579	80.58	0		80.037	1.0196	80.213	0		79.216	0.47373	79.191	0	79.296	0
83.566	0.97245	83.547	0		83.004	1.02918	83.19	0		82.183	0.48305	82.158	0	82.263	0
86.532	0.95598	86.514	0		85.971	1.03512	86.167	0		85.149	0.48945	85.125	0	85.23	0
89.499	0.95536	89.481	0		88.938	1.03228	89.144	0		88.116	0.50979	88.092	0	88.197	0
92.466	0.95829	92.448	0		92.221	1.04397	92.121	0		91.082	0.51687	91.059	0	91.164	0
95.433	0.95807	95.415	0		95.188	1.04908	95.098	0		94.049	0.52445	94.026	0	94.131	0
98.399	0.96049	98.382	0		98.155	1.05141	98.075	0		97.016	0.53616	96.993	0	97.098	0
101.366	0.98142	101.349	0		101.121	1.05931	101.052	0		99.982	0.56007	99.96	0	100.065	0
104.333	0.98417	104.316	0		104.087	1.06209	104.029	0		102.949	0.58291	102.927	0	103.032	0
107.3	1.00022	107.283	0		107.054	1.07246	107.006	0		105.916	0.58133	105.894	0	105.999	0
110.266	1.00895	110.25	0		110.021	1.06829	109.983	0		108.882	0.58848	108.861	0	108.966	0
113.233	1.01376	113.217	0		112.987	1.06912	112.96	0.00339		111.849	0.60053	111.828	0	111.933	0
116.199	1.02951	116.184	0		115.954	1.07237	115.937	0.00731		114.816	0.62361	114.795	0	114.9	0
119.166	1.03004	119.151	0		118.921	1.07153	118.914	0.01104		117.782	0.63726	117.762	0	117.867	0
122.133	1.05144	122.118	0		121.888	1.07266	121.88	0.01346		120.749	0.66553	120.729	0	120.834	0
125.1	1.05933	125.085	0		124.854	1.08607	124.847	0.01642		123.715	0.68021	123.696	0	123.801	0
128.05	1.06922	128.052	0		127.821	1.08849	127.814	0.01965		126.682	0.69329	126.663	0	126.768	0
131.016	1.08589	131.019	0		130.788	1.09213	130.781	0.02336		129.649	0.71431	129.63	0	129.735	0
133.983	1.08401	133.986	0		133.754	1.09158	133.747	0.02755		132.615	0.72691	132.597	0	132.702	0
136.95	1.09081	136.953	0.00356		136.721	1.09428	136.714	0.03241		135.582	0.76807	135.564	0	135.669	0
139.916	1.10354	139.919	0.00437		139.687	1.09349	139.68	0.0378		138.548	0.78239	138.531	0	138.636	0
142.883	1.12233	142.886	0.00547		142.654	1.09092	142.647	0.0438		141.515	0.79405	141.498	0	141.603	0
145.849	1.15343	145.852	0.00686		145.621	1.09515	145.614	0.05087		144.482	0.835	144.465	0	144.57	0
148.816	1.15147	148.819	0.0083		148.587	1.095	148.58	0.05856		147.448	0.86674	147.432	0	147.537	0
151.783	1.15703	151.785	0.01018		151.554	1.09311	151.547	0.06709		150.415	0.89062	150.399	0	150.504	0
154.75	1.16167	154.753	0.01268		154.52	1.10387	154.513	0.07749		153.381	0.90318	153.366	0	153.471	0
157.717	1.20224	157.72	0.01595		157.487	1.0987	157.48	0.08803		156.348	0.94328	156.333	0	156.438	0
160.683	1.24662	160.686	0.02036		160.454	1.09704	160.447	0.10005		159.314	0.97198	159.3	0	159.405	0
163.649	1.26325	163.652	0.0273		163.42	1.09814	163.413	0.11375		162.281	0.99318	162.267	0	162.372	0
166.616	1.29809	166.619	0.03337		166.387	1.09523	166.38	0.12859		165.248	1.00296	165.234	0	165.339	0
169.583	1.32371	169.586	0.04379		169.354	1.09425	169.346	0.14541		168.215	1.01187	168.201	0	168.306	0
172.55	1.35356	172.552	0.05909		172.32	1.09415	172.313	0.16416		171.181	1.04745	171.168	0	171.273	0
175.516	1.37861	175.519	0.08086		175.287	1.09673	175.279	0.18528		174.148	1.07078	174.135	0	174.24	0
178.483	1.39483	178.485	0.11087		178.253	1.09681	178.246	0.20852		177.114	1.09074	177.102	0.00136	177.207	0
181.449	1.43634	181.452	0.15447		181.219	1.11304	181.212	0.23734		180.081	1.10755	180.068	0.00172	180.174	0
184.416	1.44062	184.419	0.20313		184.186	1.11845	184.179	0.26668		183.047	1.13647	183.035	0.00219	183.141	0
187.383	1.44739	187.386	0.25873		187.157	1.11279	187.15	0.29579		186.014	1.13901	186.002	0.0027	186.108	0
190.349	1.43875	190.352	0.31821		190.141	1.11285	190.134	0.31595		188.981	1.14653	188.969	0.00333	189.075	0
193.316	1.41704	193.319	0.3827		193.336	1.11024	193.328	0.36468		191.947	1.16481	191.935	0.00412	192.042	0
196.283	1.38562	196.286	0.45139		196.302	1.1079	196.295	0.39992		194.914	1.17671	194.902	0.00504	195.009	0
199.249	1.36054	199.253	0.52467		199.269	1.10586	199.261	0.4356		197.881	1.19328	197.869	0.00617	197.976	0
202.216	1.30243	202.22	0.58989		202.236	1.0997	202.228	0.47111		200.847	1.21433	200.835	0.00751	200.943	0
205.183	1.2618	205.187	0.66398		205.201	1.10883	205.194	0.51331		203.814	1.20229	203.802	0.00885	203.91	0
208.15	1.22451	208.154	0.73943		208.169	1.0915	208.161	0.5425		206.78	1.23051	206.768	0.01072	206.877	0
211.116	1.15833	211.12	0.80006		211.135	1.08369	211.128	0.57579		209.747	1.23507	209.735	0.01272	209.844	0
214.083	1.11775	214.087	0.86853		214.102	1.07644	214.094	0.60735		212.713	1.24995	212.701	0.01509	212.811	0
217.05	1.08117	217.054	0.90482		217.069	1.07429	217.061	0.64042		215.68	1.24578	215.668	0.01752	215.778	0
220.016	1.0683	220.02	0.93362		220.036	1.08131	220.028	0.67826		218.647	1.26148	218.635	0.0207	218.745	0
222.983	1.04915	222.987	0.95058		223.003	1.08548	222.995	0.71331		221.614	1.26713	221.602	0.02403	221.712	0
225.949	1.03539	225.954	0.95665		225.969	1.07733	225.961	0.73722		224.58	1.28633	224.568	0.0281	224.679	0
228.916	1.0291	228.92	0.96421		228.936	1.07412	228.928	0.76182		227.547	1.27673	227.535	0.03196	227.646	0
231.883	1.02068	231.887	0.97236		231.902	1.07101	231.895	0.78563		230.513	1.27926	230.501	0.03656	230.613	0
234.85	1.01365	234.855	0.97568		234.869	1.06116	234.861	0.80099		233.48	1.30165	233.468	0.04245	233.58	0
237.817	1.00644	237.822	0.9816		237.836	1.05227	237.828	0.81566		236.446	1.32173	236.434	0.04884	236.547	0
240.784	1.01734	240.788	1.00343		240.786	1.05237	240.778	0.8349		239.52	1.31127	239.508	0.05326	239.514	0
243.749	1.00356	243.754	1.00549		243.753	1.04892	243.745	0.85155		242.513	1.34833	242.502	0.06371	242.481	0
246.717	1.00049	246.721	0.99835		246.719	1.05277	246.711	0.87271		245.48	1.29589	245.468	0.06819	245.448	0
249.684	1	249.688	1		249.686	1.03502	249.678	0.87267		248.447	1.31033	248.435	0.0775	248.415	0
					252.653	1.02841	252.645	0.88178		251.413	1.32694	251.401	0.08776	251.382	0
					255.62	1.0246	255.611	0.893		254.38	1.32693	254.368	0.09774	254.349	0
					258.586	1.02815	258.578	0.90966		257.347	1.32778	257.335	0.10913	257.316	0
					261.555	1.02625	261.548	0.91953		260.313	1.32514	260.301	0.12087	260.283	0
					264.521	1.03935	264.514	0.94289		263.28	1.31898	263.268	0.13331	263.25	0
					265.852	1.03753	265.843	0.94529		266.246	1.32855	266.234	0.14904	266.217	0
					268.819	1.03871	268.811	0.9586		269.213	1.30418	269.201	0.16219	269.184	0
					271.787	1.03825	271.778	0.96836		272.18	1.30023	272.168	0.1787	272.151	0
					274.753	1.02944	274.745	0.9695		275.146	1.3039	275.134	0.19636	275.118	0
					277.72	1.02613	277.711	0.97346		278.113	1.29509	278.101	0.21418	278.085	0
					280.687	1.02089	280.678	0.97555		281.08	1.29167	281.067	0.23449	281.052	0
					283.653	1.02035	283.645	0.98284		284.046	1.26657	284.034	0.25033	284.019	0
					286.619	1.02218	286.611	0.99027		287.013	1.2846	287.001	0.2787	286.986	0
					289.586	1.01533	289.578	0.99006		289.98	1.27408	289.967	0.30032	289.953	0
					292.553	1.01389	292.545	0.99319		292.946	1.28727	292.934	0.33049	292.92	0
					295.52	1.01057	295.512	0.99668		295.913	1.26185	295.9	0.35016	295.887	0
					298.487	1.00857	298.478	0.99991		298.879	1.27644	298.867	0.3834	298.854	0
					301.453	1.00279	301.445	0.99894		301.846	1.26601	301.834	0.41035	301.821	0
					304.42	0.99814	304.411	1.00042		304.813	1.24195	304.801	0.43231	304.788	0
					307.387	0.99645	307.378	1.00484		307.779	1.23927	307.767	0.4622	307.755	0
					310.353	1.00117	310.345	1.01711		310.746	1.24565	310.734	0.50008	310.722	0
					313.32	0.99435	313.311	1.01782		313.713	1.21142	313.7	0.51914	313.689	0
					316.286	1.01299	316.278	1.0481		316.679	1.22737	316.667	0.5608	316.656	0
					319.253	1.0176	319.245	1.06098		319.646	1.23572	319.634	0.6002	319.623	0
					322.22	1.01514	322.212	1.0683		322.612	1.19822	322.6	0.61574	322.59	0
					325.187	1.00986	325.178	1.07138		325.579	1.21183	325.567	0.65927	325.557	0
					328.153	1.00668	328.145	1.07611		328.546	1.19354	328.534	0.68526	328.524	0
					331.12	1.0068	331.112	1.08415		331.513	1.17701	331.5	0.70941	331.491	0
					334.087	0.99181	334.078	1.07546		334.479	1.16883	334.467	0.74395	334.458	0
					337.054	0.98816	337.045	1.07769		337.446	1.17312	337.433	0.78644	337.425	0
					340.02	0.99377	340.011	1.08953		340.413	1.14659	340.4	0.80794	340.392	0
					342.087	0.98188	342.078	1.08127		343.379	1.1401	343.367	0.84191	343.359	0
					345.054	0.97276	345.045	1.07704		346.346	1.10898	346.334	0.85156	346.326	0
					348.021	0.97599	348.012	1.08611		349.313	1.11002	349.3	0.88598	349.293	0
					350.987	0.96905	350.978	1.08287		352.279	1.09537	352.267	0.89949	352.26	0
					353.954	0.96154	353.945	1.07875		355.246	1.07433	355.234	0.91012	355.227	0
										358.213	1.058	358.2	0.92203	358.194	0
										361.179	1.06926	361.167	0.95901	361.161	0
										364.146	1.04491	364.134	0.95439	364.128	0
										367.113	1.04838	367.1	0.97743	367.095	0
										370.08	1.04366	370.067	0.99143	370.062	0
										373.046	1.05168	373.033	1.01657	373.029	0
										376.013	1.05012	376	1.03714	375.996	0
										378.979	1.03077	378.967	1.03649	378.963	0
										381.946	1.0292	381.934	1.05835	381.93	0
										384.913	1.02216	384.9	1.0764	384.897	0
										387.88	0.99799	387.867	1.07581	387.864	0
										390.846	0.99013	390.833	1.09038	390.831	0
										393.813	0.97621	393.8	1.10013	393.798	0
										396.78	0.9812	396.767	1.1348	396.765	0
										399.746	0.95983	399.734	1.13124	399.732	0
										402.713	0.94917	402.7	1.13729	402.699	0
										405.68	0.95207	405.667	1.15956	405.666	0
										408.646	0.93252	408.633	1.14349	408.633	0
										411.613	0.92633	411.6	1.14804	411.6	0
										414.58	0.93237	414.567	1.16475	414.567	0
										417.546	0.92002	417.533	1.15545	417.534	0
										420.513	0.90372	420.5	1.14112	420.501	0
										423.48	0.92172	423.467	1.17467	423.468	0
										426.446	0.90959	426.433	1.17078	426.435	0
										429.413	0.91983	429.4	1.18269	429.402	0
										432.379	0.91438	432.366	1.17499	432.369	0
										435.346	0.91305	435.333	1.16792	435.336	0
										438.313	0.9146	438.3	1.16893	438.303	0
										441.279	0.92751	441.266	1.18307	441.27	0
										444.246	0.92043	444.233	1.16923	444.237	0
										447.213	0.93588	447.2	1.19093	447.204	0.00149
										450.179	0.94084	450.166	1.19937	450.171	0.00204
										453.146	0.9365	453.133	1.18907	453.137	0.00274
										456.113	0.9386	456.1	1.19623	456.104	0.00368
										459.08	0.95017	459.067	1.21377	459.07	0.00499
										462.046	0.96292	462.033	1.23966	462.037	0.00667
										465.013	0.95313	465	1.2295	465.004	0.00879
										467.979	0.95239	467.966	1.23571	467.97	0.01146
										470.946	0.95153	470.933	1.23606	470.937	0.01493
										473.913	0.94989	473.9	1.2363	473.903	0.01931
										476.879	0.95311	476.866	1.2385	476.87	0.025
										479.846	0.94495	479.833	1.22574	479.837	0.03178
										482.813	0.94801	482.8	1.22693	482.803	0.04066
										485.779	0.94115	485.766	1.19985	485.77	0.05149
										488.746	0.96673	488.733	1.24886	488.736	0.06515
										491.712	0.95147	491.699	1.21147	491.702	0.07901
										494.679	0.96641	494.666	1.23421	494.669	0.09624
										497.646	0.96576	497.633	1.22763	497.636	0.11405
										500.613	0.95248	500.6	1.19935	500.603	0.13164
										503.579	0.96316	503.566	1.19975	503.569	0.15423
										506.545	0.9567	506.532	1.18598	506.536	0.17545
										509.512	0.97024	509.499	1.19499	509.503	0.20302
										512.479	0.96019	512.466	1.16583	512.469	0.22916
										515.445	0.95011	515.433	1.13881	515.436	0.25647
										518.412	0.98351	518.4	1.15833	518.403	0.30117
										521.379	0.95755	521.366	1.10191	521.369	0.3342
										524.346	0.96193	524.333	1.09164	524.336	0.37959
										527.312	0.97262	527.299	1.08625	527.302	0.43105
										530.279	0.94868	530.266	1.03904	530.269	0.46764
										533.245	0.94825	533.233	1.02943	533.236	0.50619
										536.212	0.96041	536.199	1.03151	536.203	0.55025
										539.179	0.94789	539.166	0.99988	539.169	0.57666
										541.862	0.9651	541.85	1.00816	541.853	0.6137
										544.829	0.96502	544.816	0.99877	544.82	0.64043
										547.795	0.96792	547.783	0.99674	547.786	0.6654
										550.762	0.96687	550.75	0.99077	550.753	0.68628
										553.729	0.96985	553.716	0.98958	553.72	0.70804
										556.695	0.96723	556.683	0.9765	556.686	0.72612
										559.662	0.97719	559.649	0.99101	559.653	0.74725
										562.629	0.96929	562.616	0.97495	562.619	0.75845
										565.596	0.97658	565.583	0.98547	566.903	0.77198
										569.879	0.97213	569.866	0.97847	569.87	0.79429
										572.845	0.97913	572.833	0.99357	572.837	0.81098
										575.812	0.99141	575.799	1.00538	575.803	0.83554
										578.779	0.97195	578.766	0.98008	578.77	0.83208
										581.746	0.98154	581.733	0.9862	581.736	0.85073
										584.712	0.97054	584.699	0.97866	584.703	0.84953
										587.679	0.97472	587.666	0.97719	587.67	0.8633
										590.645	0.98241	590.633	0.98647	591.936	0.87379
										594.912	0.9722	594.899	0.97617	594.903	0.87822
										597.879	0.9739	597.866	0.97165	597.87	0.88805
										600.845	1.00469	600.833	1.00605	600.836	0.92013
										603.812	0.99519	603.799	0.9932	603.803	0.9174
										606.779	0.99913	606.766	0.99659	606.77	0.92522
										609.745	1.02166	609.733	1.02228	609.737	0.94924
										612.712	0.99243	612.699	0.98347	612.703	0.92893
										615.678	1.02255	615.666	1.0194	615.67	0.95991
										618.645	0.99667	618.633	0.99046	618.637	0.94137
										621.612	1.01232	621.599	1.00555	621.603	0.96053
										624.579	1.00883	624.566	0.99677	624.57	0.96514
										627.545	1.01314	627.533	1.00901	627.537	0.97111
										630.512	1.01105	630.499	1.01331	630.503	0.97454
										633.479	1.01052	633.466	1.00708	633.47	0.98416
										636.445	1.01792	636.433	1.02107	636.437	0.99364
										639.412	1.00648	639.399	1.01	639.403	0.9872
										642.378	1.00918	642.366	1.01435	642.37	0.99363
										645.345	1.00866	645.333	1.01227	645.337	1.00013
										648.312	1.00108	648.3	1.00896	648.304	0.99994
										651.279	0.99511	651.266	0.99925	651.271	0.99998
										654.245	1.00567	654.233	1.01088	654.237	1.0113
										657.212	0.98958	657.2	0.98216	657.204	0.9992
										660.179	0.99937	660.166	0.99276	660.17	1.0064
										663.145	0.99027	663.133	0.98583	663.137	0.99669
										666.112	0.99459	666.1	0.98355	666.104	1.00553
										669.078	1.01052	669.067	1.01	669.071	1.00013
										672.044	1.01792	672.034	1.01435	672.038	0.99994
										675.01	1.00648	675.001	1.01227	675.005	0.99998
										677.976	1.00918	677.968	1.00896	677.972	1.0113
										680.942	1.00866	680.935	0.99925	680.939	0.9992
										683.908	1.00108	683.902	1.01088	683.906	1.0064
										686.874	0.99511	686.869	0.98216	686.873	1.00013
										689.84	1.00567	689.836	0.99276	689.84	0.99994
										692.806	0.98958	692.803	0.98583	692.807	0.99998
										695.772	0.99937	695.77	0.98355	695.774	1.0113
										698.738	0.99027	698.737	0.99027	698.741	0.9992

## Sheet: Recyclability Test-C6H6
Time (min)	Uptake Amount (mmol/g)
30	-0.00639
30.0125	-0.00648
30.0208	-0.00651
30.0333	-0.00605
30.0458	-0.00444
30.0542	-0.00429
30.0667	-0.004
30.0792	-0.00445
30.0875	-0.00472
30.1	-0.00467
30.1125	-0.00502
30.1208	-0.00479
30.1333	-0.00503
30.1458	-0.00552
30.1542	-0.00544
30.1667	-0.00535
30.1792	-0.00551
30.1875	-0.00563
30.2	-0.00498
30.2125	-0.00395
30.2208	-0.00402
30.2333	-0.00463
30.2458	-0.00496
30.2542	-0.00463
30.2667	-0.00413
30.2792	-0.00348
30.2875	-0.00359
30.3	-0.00323
30.3125	-0.00294
30.3208	-0.00253
30.3333	-0.00252
30.3458	-0.00288
30.3542	-0.00316
30.3667	-0.00331
30.3792	-0.00362
30.3875	-0.00384
30.4	-0.00436
30.4125	-0.00459
30.4208	-0.00528
30.4333	-0.00616
30.4458	-0.00678
30.4542	-0.00667
30.4667	-0.00569
30.4792	-0.0051
30.4875	-0.00477
30.5	-0.00481
30.5125	-0.00445
30.5208	-0.00454
30.5333	-0.00503
30.5458	-0.00544
30.5542	-0.00558
30.5667	-0.00593
30.5792	-0.00568
30.5875	-0.00565
30.6	-0.00587
30.6125	-0.00602
30.6208	-0.00606
30.6333	-0.00589
30.6458	-0.00549
30.6542	-0.00463
30.6667	-0.0032
30.6792	-0.00123
30.6875	-0.000436724
30.7	0.000724207
30.7125	0.0002812
30.7208	-0.000991269
30.7333	-0.00282
30.7458	-0.00379
30.7542	-0.00407
30.7667	-0.00418
30.7792	-0.00429
30.7875	-0.00406
30.8	-0.00384
30.8125	-0.00342
30.8208	-0.00448
30.8333	-0.00484
30.8458	-0.00518
30.8583	-0.00521
30.8708	-0.00571
30.8792	-0.00579
30.8917	-0.00595
30.9042	-0.00551
30.9125	-0.00502
30.925	-0.00463
30.9375	-0.00439
30.9458	-0.00443
30.9583	-0.00457
30.9708	-0.00478
30.9792	-0.00445
30.9917	-0.0049
31.0042	-0.00553
31.0125	-0.00571
31.025	-0.00535
31.0375	-0.00508
31.0458	-0.00498
31.0583	-0.00481
31.0708	-0.00477
31.0792	-0.00512
31.0917	-0.00525
31.1042	-0.00599
31.1125	-0.00609
31.125	-0.00571
31.1375	-0.00467
31.1458	-0.00461
31.1583	-0.00456
31.1708	-0.00466
31.1792	-0.00488
31.1917	-0.00501
31.2042	-0.00488
31.2125	-0.00515
31.225	-0.00568
31.2375	-0.006
31.2458	-0.00623
31.2583	-0.00599
31.2708	-0.00599
31.2792	-0.00581
31.2917	-0.00533
31.3042	-0.00506
31.3125	-0.00507
31.325	-0.00456
31.3375	-0.0039
31.3458	-0.00408
31.3583	-0.0044
31.3708	-0.00448
31.3792	-0.00437
31.3917	-0.00445
31.4042	-0.00497
31.4125	-0.00537
31.425	-0.00541
31.4375	-0.00561
31.4458	-0.00544
31.4583	-0.00574
31.4708	-0.00654
31.4792	-0.00707
31.4917	-0.00729
31.5042	-0.00714
31.5125	-0.00688
31.525	-0.00609
31.5375	-0.00514
31.5458	-0.00506
31.5583	-0.00496
31.5708	-0.00517
31.5792	-0.00504
31.5917	-0.00538
31.6042	-0.00546
31.6125	-0.00517
31.625	-0.00484
31.6375	-0.0047
31.6458	-0.00472
31.6583	-0.00442
31.6708	-0.00422
31.6792	-0.00472
31.6917	-0.00482
31.7042	-0.0046
31.7125	-0.00413
31.725	-0.00457
31.7375	-0.00512
31.75	-0.00531
31.7625	-0.00548
31.7708	-0.00532
31.7833	-0.00562
31.7958	-0.00574
31.8042	-0.00553
31.8167	-0.00491
31.8292	-0.00452
31.8375	-0.00436
31.85	-0.00423
31.8625	-0.00436
31.8708	-0.00506
31.8833	-0.00586
31.8958	-0.00603
31.9042	-0.00595
31.9167	-0.00532
31.9292	-0.00474
31.9375	-0.00469
31.95	-0.0039
31.9625	-0.0036
31.9708	-0.00405
31.9833	-0.00475
31.9958	-0.00486
32.0042	-0.00442
32.0167	-0.00451
32.0292	-0.00478
32.0375	-0.00517
32.05	-0.00529
32.0625	-0.00512
32.0708	-0.00485
32.0833	-0.00429
32.0958	-0.00423
32.1042	-0.00373
32.1167	-0.00311
32.1292	-0.0037
32.1375	-0.00421
32.15	-0.00443
32.1625	-0.00449
32.1708	-0.00452
32.1833	-0.00479
32.1958	-0.00536
32.2042	-0.00551
32.2167	-0.00604
32.2292	-0.0068
32.2375	-0.00746
32.25	-0.00812
32.2625	-0.00785
32.2708	-0.00645
32.2833	-0.00437
32.2958	-0.00298
32.3042	-0.00307
32.3167	-0.00347
32.3292	-0.00386
32.3375	-0.00373
32.35	-0.00329
32.3625	-0.00346
32.3708	-0.00387
32.3833	-0.00444
32.3958	-0.00507
32.4042	-0.00536
32.4167	-0.00584
32.4292	-0.0063
32.4375	-0.00642
32.45	-0.0062
32.4625	-0.00558
32.4708	-0.00512
32.4833	-0.00462
32.4958	-0.00344
32.5042	-0.00316
32.5167	-0.00314
32.5292	-0.00319
32.5375	-0.00291
32.55	-0.00228
32.5625	-0.00246
32.5708	-0.0027
32.5833	-0.00357
32.5958	-0.00405
32.6042	-0.00402
32.6167	-0.00433
32.6292	-0.00457
32.6417	-0.00507
32.6542	-0.00614
32.6625	-0.00656
32.675	-0.00533
32.6875	-0.00402
32.6958	-0.0035
32.7083	-0.00332
32.7208	-0.00321
32.7292	-0.0032
32.7417	-0.0038
32.7542	-0.00456
32.7625	-0.00492
32.775	-0.00494
32.7875	-0.00505
32.7958	-0.00455
32.8083	-0.0037
32.8208	-0.00303
32.8292	-0.0037
32.8417	-0.00444
32.8542	-0.00504
32.8625	-0.00504
32.875	-0.00493
32.8875	-0.00453
32.8958	-0.0045
32.9083	-0.00456
32.9208	-0.00341
32.9292	-0.00265
32.9417	-0.00271
32.9542	-0.00293
32.9625	-0.00363
32.975	-0.00435
32.9875	-0.00451
32.9958	-0.00453
33.0083	-0.00452
33.0208	-0.00438
33.0292	-0.00444
33.0417	-0.0049
33.0542	-0.00509
33.0625	-0.00559
33.075	-0.00673
33.0875	-0.00675
33.0958	-0.00645
33.1083	-0.00602
33.1208	-0.0058
33.1292	-0.00562
33.1417	-0.00554
33.1542	-0.00514
33.1625	-0.00431
33.175	-0.00348
33.1875	-0.00343
33.1958	-0.00339
33.2083	-0.00354
33.2208	-0.00329
33.2292	-0.00358
33.2417	-0.00401
33.2542	-0.00429
33.2625	-0.0043
33.275	-0.004
33.2875	-0.0036
33.2958	-0.00344
33.3083	-0.00238
33.3208	-0.00126
33.3292	-0.00118
33.3417	-0.00275
33.3542	-0.00464
33.3625	-0.00544
33.375	-0.00593
33.3875	-0.00549
33.3958	-0.00534
33.4083	-0.00497
33.4208	-0.00455
33.4292	-0.00441
33.4417	-0.00382
33.4542	-0.00261
33.4625	-0.00196
33.475	-0.00162
33.4875	-0.00139
33.4958	-0.00163
33.5083	-0.00346
33.5208	-0.00535
33.5333	-0.00508
33.5458	-0.00421
33.5542	-0.00451
33.5667	-0.00522
33.5792	-0.0054
33.5875	-0.00526
33.6	-0.00457
33.6125	-0.00405
33.6208	-0.00401
33.6333	-0.00397
33.6458	-0.00474
33.6542	-0.005
33.6667	-0.00482
33.6792	-0.00449
33.6875	-0.00441
33.7	-0.00452
33.7125	-0.00475
33.7208	-0.00487
33.7333	-0.00451
33.7458	-0.0042
33.7542	-0.004
33.7667	-0.00384
33.7792	-0.00331
33.7875	-0.00362
33.8	-0.00399
33.8125	-0.004
33.8208	-0.00414
33.8333	-0.00386
33.8458	-0.0032
33.8542	-0.00318
33.8667	-0.00296
33.8792	-0.00209
33.8875	-0.00189
33.9	-0.00176
33.9125	-0.00155
33.9208	-0.00113
33.9333	-0.000988127
33.9458	-0.000644089
33.9542	-0.00112
33.9667	-0.0017
33.9792	-0.00242
33.9875	-0.00266
34	-0.00347
34.0125	-0.00395
34.0208	-0.00395
34.0333	-0.00355
34.0458	-0.00314
34.0542	-0.00367
34.0667	-0.00343
34.0792	-0.00316
34.0875	-0.00303
34.1	-0.00325
34.1125	-0.00312
34.1208	-0.00346
34.1333	-0.00393
34.1458	-0.0044
34.1542	-0.0045
34.1667	-0.00426
34.1792	-0.00339
34.1875	-0.0031
34.2	-0.00338
34.2125	-0.00376
34.2208	-0.00354
34.2333	-0.00377
34.2458	-0.0044
34.2542	-0.005
34.2667	-0.00539
34.2792	-0.00551
34.2875	-0.00568
34.3	-0.00582
34.3125	-0.0053
34.3208	-0.00497
34.3333	-0.00494
34.3458	-0.00505
34.3542	-0.00517
34.3667	-0.00492
34.3792	-0.00426
34.3875	-0.00445
34.4	-0.00465
34.4125	-0.00437
34.425	-0.00401
34.4375	-0.00297
34.4458	-0.00259
34.4583	-0.0033
34.4708	-0.00377
34.4792	-0.00388
34.4917	-0.00409
34.5042	-0.00529
34.5125	-0.00566
34.525	-0.00438
34.5375	-0.00293
34.5458	-0.00243
34.5583	-0.00282
34.5708	-0.00294
34.5792	-0.0031
34.5917	-0.00316
34.6042	-0.00273
34.6125	-0.00267
34.625	-0.00277
34.6375	-0.00287
34.6458	-0.0029
34.6583	-0.00312
34.6708	-0.00294
34.6792	-0.00327
34.6917	-0.00363
34.7042	-0.00412
34.7125	-0.00412
34.725	-0.00436
34.7375	-0.00443
34.7458	-0.00406
34.7583	-0.00356
34.7708	-0.00317
34.7792	-0.00285
34.7917	-0.00246
34.8042	-0.00281
34.8125	-0.00302
34.825	-0.00362
34.8375	-0.00458
34.8458	-0.00555
34.8583	-0.0063
34.8708	-0.00674
34.8792	-0.00728
34.8917	-0.00721
34.9042	-0.00724
34.9125	-0.00648
34.925	-0.00536
34.9375	-0.00452
34.9458	-0.00424
34.9583	-0.00393
34.9708	-0.00372
34.9792	-0.00341
34.9917	-0.00245
35.0042	-0.00219
35.0125	-0.00165
35.025	-0.00181
35.0375	-0.00188
35.0458	-0.00205
35.0583	-0.00284
35.0708	-0.00348
35.0792	-0.00348
35.0917	-0.00382
35.1042	-0.00382
35.1125	-0.00406
35.125	-0.00415
35.1375	-0.00355
35.1458	-0.00305
35.1583	-0.00338
35.1708	-0.00375
35.1792	-0.00361
35.1917	-0.00278
35.2042	-0.00244
35.2125	-0.00273
35.225	-0.00332
35.2375	-0.00378
35.2458	-0.00368
35.2583	-0.00401
35.2708	-0.00632
35.2792	-0.00686
35.2917	-0.00611
35.3042	-0.00512
35.3167	-0.00488
35.3292	-0.00448
35.3375	-0.00377
35.35	-0.00363
35.3625	-0.00364
35.3708	-0.0033
35.3833	-0.00344
35.3958	-0.00353
35.4042	-0.00365
35.4167	-0.00377
35.4292	-0.0038
35.4375	-0.0039
35.45	-0.00403
35.4625	-0.00399
35.4708	-0.00347
35.4833	-0.00347
35.4958	-0.00348
35.5042	-0.0033
35.5167	-0.00299
35.5292	-0.00304
35.5375	-0.00316
35.55	-0.00294
35.5625	-0.00349
35.5708	-0.00348
35.5833	-0.00322
35.5958	-0.00347
35.6042	-0.00371
35.6167	-0.00357
35.6292	-0.00327
35.6375	-0.00352
35.65	-0.00368
35.6625	-0.0036
35.6708	-0.0036
35.6833	-0.00385
35.6958	-0.00348
35.7042	-0.00351
35.7167	-0.00337
35.7292	-0.00315
35.7375	-0.00282
35.75	-0.00298
35.7625	-0.00276
35.7708	-0.00268
35.7833	-0.00277
35.7958	-0.00298
35.8042	-0.0031
35.8167	-0.00346
35.8292	-0.00335
35.8375	-0.00365
35.85	-0.00346
35.8625	-0.00312
35.8708	-0.00302
35.8833	-0.00232
35.8958	-0.00213
35.9042	-0.00229
35.9167	-0.00225
35.9292	-0.0026
35.9375	-0.00289
35.95	-0.00342
35.9625	-0.00369
35.9708	-0.00361
35.9833	-0.00355
35.9958	-0.0036
36.0042	-0.00341
36.0167	-0.00412
36.0292	-0.00466
36.0375	-0.0046
36.05	-0.00423
36.0625	-0.00435
36.0708	-0.00402
36.0833	-0.00357
36.0958	-0.00285
36.1042	-0.00249
36.1167	-0.00226
36.1292	-0.00251
36.1375	-0.00301
36.15	-0.00346
36.1625	-0.00372
36.1708	-0.00393
36.1833	-0.00376
36.1958	-0.00335
36.2083	-0.00408
36.2208	-0.00411
36.2292	-0.00355
36.2417	-0.0028
36.2542	-0.00212
36.2625	-0.00139
36.275	-0.00152
36.2875	-0.002
36.2958	-0.00238
36.3083	-0.00279
36.3208	-0.00276
36.3292	-0.00307
36.3417	-0.0033
36.3542	-0.00334
36.3625	-0.00309
36.375	-0.00326
36.3875	-0.00265
36.3958	-0.00266
36.4083	-0.00264
36.4208	-0.00272
36.4292	-0.00276
36.4417	-0.00306
36.4542	-0.00293
36.4625	-0.00276
36.475	-0.00245
36.4875	-0.00298
36.4958	-0.00376
36.5083	-0.00344
36.5208	-0.00276
36.5292	-0.0027
36.5417	-0.00214
36.5542	-0.00218
36.5625	-0.00232
36.575	-0.00275
36.5875	-0.0027
36.5958	-0.00246
36.6083	-0.0029
36.6208	-0.00298
36.6292	-0.00281
36.6417	-0.00352
36.6542	-0.005
36.6625	-0.0055
36.675	-0.00607
36.6875	-0.00575
36.6958	-0.00499
36.7083	-0.00446
36.7208	-0.0043
36.7292	-0.00454
36.7417	-0.00476
36.7542	-0.00468
36.7625	-0.00488
36.775	-0.00501
36.7875	-0.00499
36.7958	-0.00398
36.8083	-0.00415
36.8208	-0.00412
36.8292	-0.00428
36.8417	-0.00392
36.8542	-0.0035
36.8625	-0.00297
36.875	-0.00256
36.8875	-0.0027
36.8958	-0.00316
36.9083	-0.00382
36.9208	-0.00467
36.9292	-0.00456
36.9417	-0.00438
36.9542	-0.00369
36.9625	-0.0033
36.975	-0.00347
36.9875	-0.00337
36.9958	-0.00324
37.0083	-0.00321
37.0208	-0.00336
37.0292	-0.00368
37.0417	-0.00397
37.0542	-0.00338
37.0625	-0.00335
37.075	-0.00288
37.0875	-0.00288
37.1	-0.00297
37.1125	-0.00305
37.1208	-0.00311
37.1333	-0.00312
37.1458	-0.00307
37.1542	-0.00311
37.1667	-0.00316
37.1792	-0.00313
37.1875	-0.00268
37.2	-0.00235
37.2125	-0.00191
37.2208	-0.00188
37.2333	-0.00184
37.2458	-0.00143
37.2542	-0.00135
37.2667	-0.00197
37.2792	-0.00271
37.2875	-0.00292
37.3	-0.00362
37.3125	-0.00336
37.3208	-0.0037
37.3333	-0.00348
37.3458	-0.00322
37.3542	-0.00325
37.3667	-0.00293
37.3792	-0.00268
37.3875	-0.00266
37.4	-0.0027
37.4125	-0.00263
37.4208	-0.00271
37.4333	-0.00304
37.4458	-0.00295
37.4542	-0.00271
37.4667	-0.00229
37.4792	-0.00204
37.4875	-0.00221
37.5	-0.00256
37.5125	-0.003
37.5208	-0.00244
37.5333	-0.00178
37.5458	-0.00273
37.5542	-0.00317
37.5667	-0.00351
37.5792	-0.00413
37.5875	-0.00426
37.6	-0.00456
37.6125	-0.00482
37.6208	-0.00446
37.6333	-0.00396
37.6458	-0.004
37.6542	-0.00421
37.6667	-0.00396
37.6792	-0.00366
37.6875	-0.00338
37.7	-0.00261
37.7125	-0.0028
37.7208	-0.00341
37.7333	-0.00353
37.7458	-0.00364
37.7542	-0.00399
37.7667	-0.00343
37.7792	-0.0022
37.7875	-0.0014
37.8	-0.000780762
37.8125	-0.00104
37.8208	-0.00159
37.8333	-0.00197
37.8458	-0.00262
37.8542	-0.0027
37.8667	-0.00274
37.8792	-0.00309
37.8875	-0.00253
37.9	-0.00172
37.9125	-0.00137
37.9208	-0.00157
37.9333	-0.00184
37.9458	-0.00149
37.9542	-0.00164
37.9667	-0.00198
37.9792	-0.00198
37.9917	-0.00165
38.0042	-0.00157
38.0125	-0.00175
38.025	-0.00267
38.0375	-0.00315
38.0458	-0.00324
38.0583	-0.0031
38.0708	-0.00309
38.0792	-0.00293
38.0917	-0.00406
38.1042	-0.00517
38.1125	-0.00502
38.125	-0.00504
38.1375	-0.00498
38.1458	-0.00443
38.1583	-0.00436
38.1708	-0.00405
38.1792	-0.00384
38.1917	-0.00412
38.2042	-0.00364
38.2125	-0.00302
38.225	-0.00299
38.2375	-0.00291
38.2458	-0.00285
38.2583	-0.00242
38.2708	-0.00102
38.2792	-0.00122
38.2917	-0.000502704
38.3042	-0.000194798
38.3125	-0.000519984
38.325	-0.00159
38.3375	-0.0021
38.3458	-0.00228
38.3583	-0.00236
38.3708	-0.003
38.3792	-0.00377
38.3917	-0.0049
38.4042	-0.00521
38.4125	-0.00489
38.425	-0.00423
38.4375	-0.0034
38.4458	-0.00276
38.4583	-0.0028
38.4708	-0.00327
38.4792	-0.00346
38.4917	-0.00323
38.5042	-0.00332
38.5125	-0.00326
38.525	-0.0024
38.5375	-0.00214
38.5458	-0.00164
38.5583	-0.00116
38.5708	-0.00154
38.5792	-0.00219
38.5917	-0.00253
38.6042	-0.00268
38.6125	-0.00238
38.625	-0.00173
38.6375	-0.00159
38.6458	-0.00156
38.6583	-0.00154
38.6708	-0.00161
38.6792	-0.00182
38.6917	-0.00279
38.7042	-0.00313
38.7125	-0.00354
38.725	-0.00372
38.7375	-0.0034
38.7458	-0.00343
38.7583	-0.0031
38.7708	-0.00294
38.7792	-0.00294
38.7917	-0.00246
38.8042	-0.00222
38.8125	-0.00216
38.825	-0.00216
38.8375	-0.00183
38.8458	-0.00219
38.8583	-0.00254
38.8708	-0.00295
38.8833	-0.00292
38.8958	-0.00271
38.9042	-0.00269
38.9167	-0.00234
38.9292	-0.00109
38.9375	-0.000545119
38.95	-0.0013
38.9625	-0.00225
38.9708	-0.00284
38.9833	-0.00319
38.9958	-0.0035
39.0042	-0.0035
39.0167	-0.00341
39.0292	-0.0036
39.0375	-0.00382
39.05	-0.00385
39.0625	-0.0032
39.0708	-0.00251
39.0833	-0.00203
39.0958	-0.00209
39.1042	-0.00213
39.1167	-0.00232
39.1292	-0.00196
39.1375	-0.00207
39.15	-0.00219
39.1625	-0.00182
39.1708	-0.00192
39.1833	-0.00147
39.1958	-0.00176
39.2042	-0.00204
39.2167	-0.00263
39.2292	-0.00271
39.2375	-0.0025
39.25	-0.00242
39.2625	-0.00256
39.2708	-0.00287
39.2833	-0.00197
39.2958	-0.00175
39.3042	-0.00137
39.3167	-0.00119
39.3292	-0.00113
39.3375	-0.00126
39.35	-0.0015
39.3625	-0.00142
39.3708	-0.0011
39.3833	-0.00101
39.3958	-0.000774478
39.4042	-0.000876589
39.4167	-0.0013
39.4292	-0.00155
39.4375	-0.00181
39.45	-0.00195
39.4625	-0.00191
39.4708	-0.00149
39.4833	-0.00133
39.4958	-0.00215
39.5042	-0.00247
39.5167	-0.00166
39.5292	-0.000125676
39.5375	-0.000370744
39.55	-0.000581251
39.5625	-0.00115
39.5708	-0.00177
39.5833	-0.00243
39.5958	-0.00226
39.6042	-0.00182
39.6167	-0.000436724
39.6292	0.000802755
39.6375	0.00036446
39.65	0.000186943
39.6625	-0.000403734
39.6708	-0.000406876
39.6833	-0.000152382
39.6958	-0.000835745
39.7042	-0.00122
39.7167	-0.00122
39.7292	-0.000950424
39.7375	-0.000713211
39.75	-0.000995982
39.7625	-0.00101
39.775	-0.000945711
39.7875	-0.00151
39.7958	-0.00152
39.8083	0.00061267
39.8208	0.00201
39.8292	0.00193
39.8417	0.000909579
39.8542	0.00154
39.8625	0.00134
39.875	0.00115
39.8875	0.000862451
39.8958	0.000669224
39.9083	0.000219933
39.9208	-0.000185372
39.9292	-0.000256065
39.9417	-0.000345609
39.9542	-0.000774478
39.9625	-0.001
39.975	-0.00101
39.9875	-0.00235
39.9958	-0.00294
40.0083	-0.00232
40.0208	-0.00253
40.0292	-0.0026
40.0417	-0.00206
40.0542	-0.000732062
40.0625	7.06927e-05
40.075	0.000325186
40.0875	-0.000139814
40.0958	-0.000648802
40.1083	-0.000639376
40.1208	-0.000884444
40.1292	-0.00126
40.1417	-0.00142
40.1542	-0.00139
40.1625	-0.0014
40.175	-0.000548261
40.1875	-0.000713211
40.1958	-0.000651944
40.2083	-0.000125676
40.2208	-0.00019794
40.2292	-0.000563971
40.2417	-0.00221
40.2542	-0.00333
40.2625	-0.0034
40.275	-0.00201
40.2875	-0.00153
40.2958	-0.00184
40.3083	-0.00179
40.3208	-0.00175
40.3292	-0.00129
40.3417	-0.00119
40.3542	-0.00161
40.3625	-0.00193
40.375	-0.00241
40.3875	-0.0029
40.3958	-0.00294
40.4083	-0.00219
40.4208	-0.00115
40.4292	-0.00203
40.4417	-0.00302
40.4542	-0.0033
40.4625	-0.00341
40.475	-0.00305
40.4875	-0.00142
40.4958	-0.000919005
40.5083	-0.000688076
40.5208	-0.00118
40.5292	-0.00131
40.5417	-0.00115
40.5542	-0.00076191
40.5625	-0.000235642
40.575	0.000245068
40.5875	0.000263919
40.5958	0.000417872
40.6083	-0.000245068
40.6208	-0.000942569
40.6292	-0.000975559
40.6417	-0.000904866
40.6542	-0.00127
40.6667	-0.000653515
40.6792	0.000631521
40.6875	0.00139
40.7	0.00169
40.7125	0.000722636
40.7208	-0.0002812
40.7333	-0.00145
40.7458	-0.00219
40.7542	-0.00243
40.7667	-0.00209
40.7792	-0.000980272
40.7875	0.000106825
40.8	0.000892299
40.8125	0.000590677
40.8208	6.59798e-05
40.8333	-0.000606386
40.8458	-0.000719495
40.8542	-0.000846741
40.8667	-0.000443008
40.8792	-0.000339325
40.8875	-0.000304764
40.9	-0.000534123
40.9125	0.000677079
40.9208	0.00138
40.9333	0.00144
40.9458	0.00116
40.9542	0.001
40.9667	0.000973988
40.9792	0.00014924
40.9875	-0.000590677
41	-0.000995982
41.0125	-0.000295338
41.0208	-0.000235642
41.0333	-9.1115e-05
41.0458	-0.000103683
41.0542	2.82771e-05
41.0667	0.000399021
41.0792	0.000769765
41.0875	0.000983414
41.1	0.0011
41.1125	0.000955137
41.1208	0.00104
41.1333	0.00113
41.1458	0.000519984
41.1542	-0.000153953
41.1667	-0.000174375
41.1792	-6.2838e-06
41.1875	-2.35642e-05
41.2	0.000147669
41.2125	-4.39866e-05
41.2208	0.000141385
41.2333	0.00019794
41.2458	0
41.2542	-1.25676e-05
41.2667	-6.59798e-05
41.2792	0.000111537
41.2875	0.0002325
41.3	-9.42569e-06
41.3125	-0.000908008
41.3208	-0.00141
41.3333	-0.00138
41.3458	-0.0016
41.3542	-0.00178
41.3667	-0.00157
41.3792	-0.001
41.3875	-0.000832603
41.4	-0.00113
41.4125	-0.00155
41.4208	-0.00149
41.4333	-0.00135
41.4458	-0.000653515
41.4542	-0.000128818
41.4667	0.000185372
41.4792	0.000468143
41.4875	0.000293767
41.5	-0.000416301
41.5125	-0.00142
41.5208	-0.00222
41.5333	-0.00348
41.5458	-0.00468
41.5583	-0.00508
41.5708	-0.00552
41.5792	-0.00568
41.5917	-0.00588
41.6042	-0.00584
41.6125	-0.00587
41.625	-0.00522
41.6375	-0.00337
41.6458	-0.00206
41.6583	-6.75508e-05
41.6708	0.000202652
41.6792	-0.000204223
41.6917	-0.000273345
41.7042	-0.000339325
41.7125	-0.000443008
41.725	-0.00116
41.7375	-0.00133
41.7458	-0.00119
41.7583	-0.00074463
41.7708	-0.000673937
41.7792	-0.000402163
41.7917	-0.000295338
41.8042	-0.000667653
41.8125	-0.000559258
41.825	-0.000127247
41.8375	0.000417872
41.8458	0.000995982
41.8583	0.000766623
41.8708	0.000516842
41.8792	0.00043044
41.8917	0.00043044
41.9042	0.000505846
41.9125	0.000351893
41.925	-0.000160237
41.9375	-0.00044772
41.9458	-0.00114
41.9583	-0.0018
41.9708	-0.00196
41.9792	-0.00212
41.9917	-0.00231
42.0042	-0.00252
42.0125	-0.00219
42.025	-0.00205
42.0375	-0.00219
42.0458	-0.0019
42.0583	-0.00126
42.0708	-0.00061267
42.0792	-0.000750914
42.0917	-0.00126
42.1042	-0.00163
42.1125	-0.00189
42.125	-0.00132
42.1375	-0.00199
42.1458	-0.00228
42.1583	-0.00201
42.1708	-0.00244
42.1792	-0.0029
42.1917	-0.000882873
42.2042	-0.000361318
42.2125	-0.000587535
42.225	-0.000725778
42.2375	-0.00086088
42.2458	-0.00179
42.2583	-0.00258
42.2708	-0.00221
42.2792	-0.00171
42.2917	-0.000923718
42.3042	-0.000512129
42.3125	-0.000785474
42.325	-0.000508987
42.3375	-0.00019794
42.3458	-0.000540406
42.3583	-0.00111
42.3708	-0.00146
42.3792	-0.00172
42.3917	-0.00164
42.4042	-0.00216
42.4125	-0.00245
42.425	-0.00194
42.4375	-0.00122
42.45	-0.000725778
42.4625	-0.000122534
42.4708	6.2838e-05
42.4833	-0.00061267
42.4958	-0.001
42.5042	-0.00139
42.5167	-0.0016
42.5292	-0.00127
42.5375	-0.00126
42.55	-0.00158
42.5625	-0.00138
42.5708	-0.00181
42.5833	-0.00202
42.5958	-0.00266
42.6042	-0.00303
42.6167	-0.00298
42.6292	-0.00256
42.6375	-0.00205
42.65	-0.00159
42.6625	-0.00156
42.6708	-0.00155
42.6833	-0.00141
42.6958	-0.00179
42.7042	-0.00199
42.7167	-0.00212
42.7292	-0.00207
42.7375	-0.00181
42.75	-0.00134
42.7625	-0.000826319
42.7708	-0.000980272
42.7833	-0.000991269
42.7958	-0.00128
42.8042	-0.00147
42.8167	-0.00121
42.8292	-0.00115
42.8375	-0.00191
42.85	-0.00201
42.8625	-0.00188
42.8708	-0.00216
42.8833	-0.00167
42.8958	-0.00125
42.9042	-0.00125
42.9167	-0.000750914
42.9292	-0.000441437
42.9375	-0.000519984
42.95	-0.000804326
42.9625	-0.000826319
42.9708	-0.000942569
42.9833	-0.000889157
42.9958	-0.00119
43.0042	-0.000931573
43.0167	-0.00048071
43.0292	-0.000358176
43.0375	-0.00081061
43.05	-0.000785474
43.0625	-0.000706927
43.0708	-0.000289055
43.0833	-0.00145
43.0958	-0.00241
43.1042	-0.00279
43.1167	-0.00272
43.1292	-0.00213
43.1375	-0.00175
43.15	-0.0013
43.1625	-0.00134
43.1708	-0.00191
43.1833	-0.00231
43.1958	-0.00246
43.2042	-0.00232
43.2167	-0.00281
43.2292	-0.00384
43.2375	-0.00343
43.25	-0.00314
43.2625	-0.00309
43.2708	-0.00312
43.2833	-0.00283
43.2958	-0.00248
43.3042	-0.00225
43.3167	-0.0027
43.3292	-0.00201
43.3417	-0.00234
43.3542	-0.00249
43.3625	-0.00242
43.375	-0.00152
43.3875	-0.000361318
43.3958	0.000227788
43.4083	0.000342467
43.4208	0.000254494
43.4292	-0.000235642
43.4417	-0.00182
43.4542	-0.00232
43.4625	-0.0011
43.475	-0.00112
43.4875	-0.00142
43.4958	-0.000565542
43.5083	9.73988e-05
43.5208	0.000117821
43.5292	0.000774478
43.5417	-0.000524697
43.5542	-0.000824748
43.5625	-0.000252923
43.575	0.000109966
43.5875	-2.9848e-05
43.5958	-0.000410018
43.6083	-0.00162
43.6208	-0.00261
43.6292	-0.00306
43.6417	-0.00363
43.6542	-0.00408
43.6625	-0.00409
43.675	-0.00317
43.6875	-0.00305
43.6958	-0.00341
43.7083	-0.00218
43.7208	-0.00118
43.7292	-0.00101
43.7417	-6.75508e-05
43.7542	0.00067865
43.7625	0.000515271
43.775	0.000933144
43.7875	0.00104
43.7958	0.000791758
43.8083	0.000637805
43.8208	0.000831032
43.8292	0.00112
43.8417	0.00116
43.8542	0.00153
43.8625	0.00148
43.875	0.000898583
43.8875	0.000545119
43.8958	0.000889157
43.9083	0.000530981
43.9208	8.48312e-05
43.9292	0.000174375
43.9417	0.000245068
43.9542	0.000471285
43.9625	0.00071164
43.975	0.000353463
43.9875	0.000554545
43.9958	0.000581251
44.0083	-0.000240355
44.0208	-0.00147
44.0292	-0.00181
44.0417	-0.00161
44.0542	-0.00171
44.0625	-0.00168
44.075	-0.00122
44.0875	-0.000127247
44.0958	0.000747772
44.1083	0.00168
44.1208	0.00221
44.1292	0.00199
44.1417	0.000842029
44.1542	-1.41385e-05
44.1625	-0.000436724
44.175	-0.000530981
44.1875	-0.000150811
44.1958	-9.73988e-05
44.2083	-0.000377028
44.2208	-0.000873448
44.2333	-0.000109966
44.2458	0.000549832
44.2542	0.000986556
44.2667	0.00107
44.2792	0.000754055
44.2875	0.00107
44.3	0.00128
44.3125	0.00103
44.3208	0.000964563
44.3333	0.000381741
44.3458	-1.72804e-05
44.3542	-0.00024821
44.3667	-0.000567113
44.3792	-0.000540406
44.3875	-0.000388024
44.4	3.45609e-05
44.4125	0.000526268
44.4208	0.000537264
44.4333	-3.45609e-05
44.4458	-0.000468143
44.4542	-0.000549832
44.4667	-0.000103683
44.4792	0.000351893
44.4875	0.000706927
44.5	0.000983414
44.5125	0.00116
44.5208	0.0011
44.5333	0.000505846
44.5458	0.000345609
44.5542	0.000600102
44.5667	0.000908008
44.5792	0.00164
44.5875	0.00181
44.6	0.00125
44.6125	-0.000367602
44.6208	-0.00123
44.6333	-0.00173
44.6458	-0.00141
44.6542	-0.000930002
44.6667	-0.00049642
44.6792	-0.000508987
44.6875	-0.000460288
44.7	-0.000436724
44.7125	4.08447e-05
44.7208	0.000329899
44.7333	4.08447e-05
44.7458	-0.000491707
44.7542	-0.001
44.7667	-0.00158
44.7792	-0.00206
44.7875	-0.00224
44.8	-0.0017
44.8125	-0.00113
44.8208	-0.000700643
44.8333	-0.000439866
44.8458	-0.000673937
44.8542	-0.000713211
44.8667	-0.000882873
44.8792	-0.00107
44.8875	-0.00103
44.9	-0.000802755
44.9125	-0.000293767
44.9208	-0.000136673
44.9333	0.000256065
44.9458	0.000268632
44.9542	0.000603244
44.9667	0.000259207
44.9792	-4.86994e-05
44.9875	0.000219933
45	-1.72804e-05
45.0125	0.000111537
45.0208	0.000243497
45.0333	-0.000851454
45.0458	-0.00302
45.0542	-0.00353
45.0667	-0.00299
45.0792	-0.00235
45.0875	-0.00189
45.1	-0.00165
45.1125	-0.000923718
45.125	-0.000521555
45.1375	-0.00066294
45.1458	-0.000587535
45.1583	-0.00036446
45.1708	-0.000141385
45.1792	-0.00046343
45.1917	-0.0015
45.2042	-0.00181
45.2125	-0.00171
45.225	-0.00208
45.2375	0.000405305
45.2458	0.00238
45.2583	0.00335
45.2708	0.00253
45.2792	0.0015
45.2917	0.000615812
45.3042	4.08447e-05
45.3125	-5.02704e-05
45.325	0.000519984
45.3375	0.0014
45.3458	0.00152
45.3583	0.000754055
45.3708	-0.000243497
45.3792	-0.000384882
45.3917	-0.000501133
45.4042	-0.000975559
45.4125	-0.00245
45.425	-0.00476
45.4375	-0.00529
45.4458	-0.00425
45.4583	-0.00251
45.4708	-0.00109
45.4792	-0.000540406
45.4917	-0.000441437
45.5042	9.42569e-06
45.5125	0.000424156
45.525	0.000400592
45.5375	0.000669224
45.5458	0.00152
45.5583	0.00113
45.5708	0.00112
45.5792	0.000516842
45.5917	-0.000224646
45.6042	-0.000587535
45.6125	-0.00044772
45.625	-3.77028e-05
45.6375	-0.00038017
45.6458	-0.000351893
45.6583	-0.00011625
45.6708	0.000301622
45.6792	-0.000259207
45.6917	-0.000736775
45.7042	-0.000342467
45.7125	0.00043044
45.725	0.000951995
45.7375	0.001
45.7458	0.000760339
45.7583	0.000851454
45.7708	0.00086088
45.7792	0.00113
45.7917	0.00181
45.8042	0.00279
45.8125	0.00384
45.825	0.00501
45.8375	0.00389
45.8458	0.00272
45.8583	0.00183
45.8708	0.00237
45.8792	0.00216
45.8917	0.00162
45.9042	0.00109
45.9125	0.000939427
45.925	0.0007949
45.9375	0.000832603
45.9458	0.00119
45.9583	0.00203
45.9708	0.00311
45.9792	0.00382
45.9917	0.01006
46.0042	0.01184
46.0167	0.00256
46.0292	-0.00155
46.0375	-0.00225
46.05	-0.00218
46.0625	-0.00164
46.0708	-0.00074463
46.0833	-0.00061267
46.0958	-0.00106
46.1042	-0.00112
46.1167	-0.000945711
46.1292	-0.000205794
46.1375	0.000446149
46.15	0.000771336
46.1625	0.000358176
46.1708	0.00066294
46.1833	0.00111
46.1958	0.000468143
46.2042	0.000508987
46.2167	0.0002325
46.2292	0.000174375
46.2375	0.000411589
46.25	0.000862451
46.2625	0.00153
46.2708	0.0019
46.2833	0.00266
46.2958	0.00416
46.3042	0.00517
46.3167	0.00668
46.3292	0.00797
46.3375	0.00886
46.35	0.0108
46.3625	0.01321
46.3708	0.01521
46.3833	0.01844
46.3958	0.02195
46.4042	0.02282
46.4167	0.02641
46.4292	0.03029
46.4375	0.03189
46.45	0.03423
46.4625	0.03593
46.4708	0.03698
46.4833	0.03823
46.4958	0.04044
46.5042	0.04251
46.5167	0.04532
46.5292	0.04795
46.5375	0.04984
46.55	0.05266
46.5625	0.05554
46.5708	0.05737
46.5833	0.06072
46.5958	0.06361
46.6042	0.06548
46.6167	0.06837
46.6292	0.07127
46.6375	0.07313
46.65	0.07556
46.6625	0.07805
46.6708	0.07991
46.6833	0.08244
46.6958	0.08524
46.7042	0.0872
46.7167	0.08981
46.7292	0.09295
46.7375	0.09547
46.75	0.09747
46.7625	0.10021
46.7708	0.10206
46.7833	0.10417
46.7958	0.10626
46.8042	0.10767
46.8167	0.11004
46.8292	0.11345
46.8375	0.11606
46.85	0.11936
46.8625	0.12275
46.8708	0.12469
46.8833	0.12752
46.8958	0.13114
46.9083	0.13446
46.9208	0.13795
46.9292	0.14002
46.9417	0.14256
46.9542	0.14538
46.9625	0.14773
46.975	0.15127
46.9875	0.15456
46.9958	0.15661
47.0083	0.16016
47.0208	0.1631
47.0292	0.16485
47.0417	0.1683
47.0542	0.17195
47.0625	0.17463
47.075	0.17872
47.0875	0.18281
47.0958	0.18555
47.1083	0.18904
47.1208	0.19342
47.1292	0.19643
47.1417	0.20032
47.1542	0.20362
47.1625	0.2057
47.175	0.20964
47.1875	0.21349
47.1958	0.21598
47.2083	0.22039
47.2208	0.22548
47.2292	0.22889
47.2417	0.23276
47.2542	0.23636
47.2625	0.23886
47.275	0.24324
47.2875	0.24797
47.2958	0.25129
47.3083	0.25699
47.3208	0.26202
47.3292	0.26438
47.3417	0.26843
47.3542	0.27392
47.3625	0.27704
47.375	0.28317
47.3875	0.28733
47.3958	0.29018
47.4083	0.29601
47.4208	0.30148
47.4292	0.30445
47.4417	0.30916
47.4542	0.31409
47.4625	0.3177
47.475	0.32295
47.4875	0.32714
47.4958	0.32988
47.5083	0.33495
47.5208	0.34084
47.5292	0.3446
47.5417	0.35031
47.5542	0.35643
47.5625	0.36022
47.575	0.36648
47.5875	0.37223
47.5958	0.37591
47.6083	0.38149
47.6208	0.38707
47.6292	0.39074
47.6417	0.39639
47.6542	0.40177
47.6625	0.40505
47.675	0.41015
47.6875	0.41534
47.6958	0.41958
47.7083	0.42524
47.7208	0.43087
47.7292	0.43474
47.7417	0.44037
47.7542	0.44626
47.7625	0.45002
47.775	0.45618
47.7875	0.46239
47.8	0.46871
47.8125	0.47516
47.8208	0.47928
47.8333	0.48547
47.8458	0.49081
47.8542	0.49389
47.8667	0.49948
47.8792	0.50561
47.8875	0.50966
47.9	0.5159
47.9125	0.52195
47.9208	0.52607
47.9333	0.53219
47.9458	0.53858
47.9542	0.54264
47.9667	0.54934
47.9792	0.55565
47.9875	0.5597
48	0.56578
48.0125	0.57205
48.0208	0.57617
48.0333	0.58296
48.0458	0.58916
48.0542	0.59356
48.0667	0.5992
48.0792	0.60512
48.0875	0.60915
48.1	0.61543
48.1125	0.62139
48.1208	0.62471
48.1333	0.63012
48.1458	0.63637
48.1542	0.64129
48.1667	0.64819
48.1792	0.6551
48.1875	0.65955
48.2	0.66611
48.2125	0.6726
48.2208	0.67723
48.2333	0.6837
48.2458	0.69019
48.2542	0.69452
48.2667	0.70056
48.2792	0.70714
48.2875	0.7117
48.3	0.7182
48.3125	0.72493
48.3208	0.73039
48.3333	0.73787
48.3458	0.7435
48.3542	0.74721
48.3667	0.75294
48.3792	0.75909
48.3875	0.76319
48.4	0.77023
48.4125	0.77681
48.4208	0.78093
48.4333	0.78728
48.4458	0.79364
48.4542	0.79762
48.4667	0.8038
48.4792	0.81018
48.4875	0.81394
48.5	0.82012
48.5125	0.8268
48.5208	0.83123
48.5333	0.83779
48.5458	0.84449
48.5542	0.84942
48.5667	0.85667
48.5792	0.86328
48.5875	0.8676
48.6	0.87385
48.6125	0.8803
48.6208	0.8847
48.6333	0.89103
48.6458	0.89731
48.6542	0.90148
48.6667	0.90772
48.6792	0.91399
48.6917	0.92047
48.7042	0.92673
48.7125	0.93133
48.725	0.93818
48.7375	0.94487
48.7458	0.94845
48.7583	0.9544
48.7708	0.96056
48.7792	0.96451
48.7917	0.97085
48.8042	0.97698
48.8125	0.98127
48.825	0.98799
48.8375	0.99439
48.8458	0.99799
48.8583	1.00349
48.8708	1.0094
48.8792	1.01337
48.8917	1.0201
48.9042	1.02737
48.9125	1.03214
48.925	1.03871
48.9375	1.0452
48.9458	1.04975
48.9583	1.05486
48.9708	1.05882
48.9792	1.06209
48.9917	1.06942
49.0042	1.0769
49.0125	1.08191
49.025	1.08884
49.0375	1.09557
49.0458	1.09957
49.0583	1.10549
49.0708	1.11175
49.0792	1.11593
49.0917	1.12183
49.1042	1.12772
49.1125	1.1322
49.125	1.13835
49.1375	1.1443
49.1458	1.14831
49.1583	1.15446
49.1708	1.16066
49.1792	1.16429
49.1917	1.17016
49.2042	1.17631
49.2125	1.18017
49.225	1.18599
49.2375	1.19137
49.2458	1.19471
49.2583	1.20028
49.2708	1.20621
49.2792	1.20979
49.2917	1.21552
49.3042	1.22185
49.3125	1.22608
49.325	1.23179
49.3375	1.23753
49.3458	1.24117
49.3583	1.24722
49.3708	1.25359
49.3792	1.25751
49.3917	1.26339
49.4042	1.26915
49.4125	1.27308
49.425	1.27889
49.4375	1.28493
49.4458	1.28832
49.4583	1.29416
49.4708	1.30015
49.4792	1.30402
49.4917	1.30996
49.5042	1.31557
49.5125	1.31931
49.525	1.32515
49.5375	1.33094
49.5458	1.33451
49.5583	1.3402
49.5708	1.3457
49.5833	1.3514
49.5958	1.35688
49.6042	1.36034
49.6167	1.36591
49.6292	1.37129
49.6375	1.37496
49.65	1.37944
49.6625	1.38466
49.6708	1.38856
49.6833	1.39459
49.6958	1.40012
49.7042	1.40436
49.7167	1.41166
49.7292	1.41809
49.7375	1.42202
49.75	1.42708
49.7625	1.4315
49.7708	1.43431
49.7833	1.43807
49.7958	1.44266
49.8042	1.44629
49.8167	1.45207
49.8292	1.4584
49.8375	1.46227
49.85	1.4673
49.8625	1.47231
49.8708	1.47563
49.8833	1.48054
49.8958	1.48561
49.9042	1.48905
49.9167	1.49369
49.9292	1.49865
49.9375	1.50181
49.95	1.50696
49.9625	1.51226
49.9708	1.51556
49.9833	1.51923
49.9958	1.52343
50.0042	1.5264
50.0167	1.53239
50.0292	1.53869
50.0375	1.54192
50.05	1.54656
50.0625	1.55106
50.0708	1.5542
50.0833	1.55853
50.0958	1.56218
50.1042	1.56495
50.1167	1.56863
50.1292	1.57267
50.1375	1.57606
50.15	1.58155
50.1625	1.58757
50.1708	1.59074
50.1833	1.59516
50.1958	1.5993
50.2042	1.60244
50.2167	1.60729
50.2292	1.61216
50.2375	1.61555
50.25	1.61882
50.2625	1.62263
50.2708	1.62563
50.2833	1.62981
50.2958	1.63425
50.3042	1.63731
50.3167	1.64203
50.3292	1.64587
50.3375	1.64867
50.35	1.6533
50.3625	1.65795
50.3708	1.66046
50.3833	1.66315
50.3958	1.66437
50.4042	1.66522
50.4167	1.66775
50.4292	1.67196
50.4375	1.67597
50.45	1.68143
50.4625	1.6867
50.475	1.69147
50.4875	1.69626
50.4958	1.69894
50.5083	1.70266
50.5208	1.70642
50.5292	1.7089
50.5417	1.71226
50.5542	1.71576
50.5625	1.71828
50.575	1.72142
50.5875	1.72551
50.5958	1.72806
50.6083	1.73162
50.6208	1.7353
50.6292	1.73773
50.6417	1.74124
50.6542	1.7447
50.6625	1.74619
50.675	1.74842
50.6875	1.75197
50.6958	1.75475
50.7083	1.75833
50.7208	1.76159
50.7292	1.76366
50.7417	1.76736
50.7542	1.77158
50.7625	1.77418
50.775	1.77808
50.7875	1.78168
50.7958	1.78375
50.8083	1.78661
50.8208	1.78861
50.8292	1.78958
50.8417	1.79175
50.8542	1.79452
50.8625	1.7961
50.875	1.79771
50.8875	1.79974
50.8958	1.80119
50.9083	1.80396
50.9208	1.80707
50.9292	1.80905
50.9417	1.81204
50.9542	1.81498
50.9625	1.8177
50.975	1.82236
50.9875	1.82516
50.9958	1.82692
51.0083	1.82972
51.0208	1.8327
51.0292	1.83442
51.0417	1.83679
51.0542	1.83902
51.0625	1.84064
51.075	1.84316
51.0875	1.84547
51.0958	1.84747
51.1083	1.85103
51.1208	1.85502
51.1292	1.85623
51.1417	1.85798
51.1542	1.86014
51.1625	1.86131
51.175	1.86315
51.1875	1.86475
51.1958	1.86587
51.2083	1.86796
51.2208	1.86999
51.2292	1.87146
51.2417	1.87343
51.2542	1.87549
51.2625	1.87713
51.275	1.88007
51.2875	1.88232
51.2958	1.88335
51.3083	1.88509
51.3208	1.88683
51.3292	1.88804
51.3417	1.89082
51.3542	1.89361
51.3667	1.89584
51.3792	1.89784
51.3875	1.89892
51.4	1.90061
51.4125	1.90185
51.4208	1.90224
51.4333	1.90437
51.4458	1.90637
51.4542	1.9076
51.4667	1.90997
51.4792	1.91194
51.4875	1.91327
51.5	1.91529
51.5125	1.91727
51.5208	1.9183
51.5333	1.91946
51.5458	1.92072
51.5542	1.9222
51.5667	1.92446
51.5792	1.9264
51.5875	1.92763
51.6	1.92911
51.6125	1.93052
51.6208	1.93105
51.6333	1.93205
51.6458	1.93368
51.6542	1.93488
51.6667	1.93595
51.6792	1.93667
51.6875	1.93729
51.7	1.93927
51.7125	1.94133
51.7208	1.94198
51.7333	1.94291
51.7458	1.94404
51.7542	1.94578
51.7667	1.94801
51.7792	1.94841
51.7875	1.94858
51.8	1.94946
51.8125	1.95147
51.8208	1.95285
51.8333	1.95408
51.8458	1.95481
51.8542	1.95517
51.8667	1.95572
51.8792	1.95746
51.8875	1.95892
51.9	1.96076
51.9125	1.96175
51.9208	1.96189
51.9333	1.9627
51.9458	1.96396
51.9542	1.96442
51.9667	1.96549
51.9792	1.96651
51.9875	1.96705
52	1.96806
52.0125	1.97009
52.0208	1.97105
52.0333	1.97213
52.0458	1.97289
52.0542	1.97356
52.0667	1.97444
52.0792	1.97388
52.0875	1.97304
52.1	1.97266
52.1125	1.97397
52.1208	1.97436
52.1333	1.97561
52.1458	1.97709
52.1542	1.97798
52.1667	1.97963
52.1792	1.98088
52.1875	1.98144
52.2	1.98281
52.2125	1.98409
52.2208	1.98426
52.2333	1.98518
52.2458	1.98655
52.2583	1.98786
52.2708	1.98891
[truncated: 121,654 more rows]
